# Supplementary material for: Genome-Wide Characterization of the MLO Gene Family in Cannabis sativa Reveals Two Genes as Strong Candidates for Powdery Mildew Susceptibility
Source: Front Plant Sci. 2021 Sep 13;12:729261. doi: 10.3389/fpls.2021.729261 (PMC8475652; doi:10.3389/fpls.2021.729261)
Supplement: Supplementary File 2 — Nucleotide alignment of the coding sequences from all 86 CsMLOs. [file Data_Sheet_2.FASTA]

>CsMLO2-CBDRx
------ATGGAGGAAAATAACAAAGAAATGCGATCTTTGGCCTTGACTCCAACATGGTCT
GTTGCTACTGTCTTGACAATCTTTGTTGCAGTGTCTTTGCTTGTGGAGCGCTCGATCCAC
CGTTTAAGCACCTGGTTACGGAAAACGAAGAGAAAACCCTTGCTTGAAGCATTGGAGAAA
ATGAAAGAAGAGTTGATGCTGCTTGGGTTTATCTCTCTGCTTTTAACAGCTACCTCAAGC
TTGATAGCCAATATTTGCATTCCTTCAAGGTTCTATAATAGTGCTTTTGCTCCATGTAAA
AGATCTGAGATTGATGATGAG---------------------------------------
---------------AATGAGGATCATTCCTCCCATGAACGCAAACTATTGATGTCTTCA
GTACACACAGTTAGGAGAGTATTGAATGGCATTGATCGAAATACCTGCAAAAAGGGTCAC
GAGCCTTTTGTTTCCTATGAAGGTCTTGAGCAGTTGCATCGCTTCATCTTTGTTATGGCA
ATAACACATGTATCCTACAGTTGCTTAACGATGTTGCTGGCTATTGTTAAGATTCACAGT
TGGAGAGAATGGGAGGAGGAGGCA---CACTTGGAGCGGCATGATTCGTTAACT------
------GAGATGACAAGGCAGTTGACAATGCGGAGACAAGTAACCTTTGTAAAAGCCCAG
TCATCAAATCCAGTGGTAAAAAATAGTTTTCTCGTTTGGGTGACATGCTTCTTCCGCCAA
TTTGGACGTTCAGTTGTT---CGTGCGGATTACTTGACTTTGCGCAATGGTTTCATAATG
AATCACAACCTCACGCCA---------AAATATGATTTTCACAGCTATATGATTCGATCC
ATGGAAGAAGAGTTCCAAAGGATAGTGGGTGTGAGTGGTCTTCTATGGGGATTTGTTGTT
GCTTTTATGCTGTTTAATATAAAAGGTTCCAACCTATATTTCTGGATTGCAATCATTCCA
ATATCGCTAGTTCTTCTAATTGGCACAAAGCTGCAGCATATCATTGCAACCCTGGCACTA
GAGAATGCTGGTTTAAGACTT---------------------------------------
---------CATGGAGAAAGGATGAGG---CCAAGGGACGATCTTTTCTGGTTTAAGAAG
CCAGAGCTTCTGTTAACACTGATCCATTTTGTT---CTATTCCAGAACGCGTTTGAACTG
GCTTCGTTCTTTTGGTTTTGGTGGCAATTTGGTTATGATTCTTGCTTCATTCGGAATCAT
TTGCTTGTGTATTTAAGACTGATTTTGGGGTTTGCTGGGCAGTTTCTCTGCAGTTACAGT
ACCTTGCCACTGTATGCATTGGTAACTCAGATGGGAACAAATTATAAGGCAGCCCTTATA
CCAAACAGAATAAGGGAGACAATTCACGGGTGGAAAAAGGCAGCTAGGAGGAAAAGAAGG
CTCGGAATGTTCAATGATGATTCTACTATACACACGGATGCAAGCACAGTAATCTCGGTT
GAGGAATATGATGATAATCATTATCATGATCACCCGGAATCTGTAACTACACATAATGGA
ATAGAAATGCAGCCAGCTTCTATTATTCCAGTCTCTGAGGTAAGTGCGAATGAAACTTCA
AGTAGGTTAGGTTCGCCTCTTCTTCGACCAAGTATTTCAGTACCTGCATCTGCTGCACTG
GATGTTGAGGGAAATAAACCTTCAAGATCTGTTTCAATGCCAATGAGAAGAGAATGA
>CsMLO2-PK_partial
------ATGGAGGAAAATAACAAAGAAATGCGATCTTTGGCCTTGACTCCAACATGGTCT
GTTGCTACTGTCTTGACAATCTTTGTTGCAGTGTCTTTGCTTGTGGAGCGCTCGATCCAC
CGTTTAAGCACCTGGTTACGGAAAACGAAGAGAAAACCCTTGCTTGAAGCATTGGAGAAA
ATGAAAGAAGAGTTGATGCTGCTTGGGTTTATCTCTCTGCTTTTAACAGCTACCTCAAGC
TTGATAGCCAATATTTGCATTCCTTCAAGGTTtTATAATAGTGCTTTTGCTCCATGTAAA
AGATCTGAgattgatgatgaa---------------------------------------
---------------aatgagGATAATTCCTCCCATGAACGCAAACTATTGATGTCTTCA
GTACACACAGTTAGGAGAGTGTTGAATGGCATTGATCGAAATACCTGCAAAAAGGGTCAC
GAGCCTTTTGTTTCCTATGAAGGTCTTGAGCAGTTGCATCGCTTCATCTTTGTTATGGCA
ATAACACATGTATCCTACAGTTGCTTAACGATGTTGCTGGCAATTGTTAAGATTCACAGT
TGGAGAGAATGGGAGGAGGAGGCT---CACTTGGAGCGGCATGATTCGTTAACT------
------GAGATGACAAGGCAGTTGACAATGCGGAGACAAGTAACCTTTGTAAAAGCCCAG
TCATCAAATCCGGTGGTAAAAAATAGTTTTCTCGTTTGGGTGACATGTTTCTTCCGCCAA
TTTGGGCGTTCAGTTGTT---CGTGCGGATTACTTGACTTTGCGCAATGGTTTCATAATG
AATCACAACCTCACGCCA---------AAATATGATTTTCACAGCTATATGATTCGATCC
ATGGAAGAAGAGTTCCAAAGGATAGTGGGTGTGAGTGGTCTTCTATGGGGATTTGTTGTT
GCTTTTAtgctgtttaatataaaagGTTCCAACCTATATTTCTGGATTGCAATCATTCCA
ATATCACTAGTTCTTCTAATTGGCACAAAGCTGCAGCATATCATTGCAACCCTGGCACTA
GAAAATGCTGGTTTAAGACTT---------------------------------------
---------CATGGAGAAAGGATGAGG---CCAAGGGACGATCTTTTCTGGTTTAAGAAG
CCAGAGCTTCTGTTAACACTGATCCATTTTGTT---CTATTCCAGAACGCGTTTGAACTG
GCTTCGTTCTTTTGGTTTTGGTGGCAATTTGGTTATGATTCTTGCTTCATTCGGAATCAT
TTGCTTGTGTATTTAAGACTGATTTTGGGGTTTGCTGGGCAGTTTCTCTGCAGTTACAGT
ACCTTGCCACTGTATGCATTGGTAACTCAG
>CsMLO2-FN
------ATGGAGGAAAATAACAAAGAAATGCGATCTTTGGCCTTGACTCCAACATGGTCT
GTTGCTACTGTCTTGACAATCTTTGTTGCAGTGTCTTTGCTTGTGGAGCGCTCGATCCAC
CGTTTAAGCACCTGGTTACGGAAAACGAAGAGAAAACCCTTGCTTGAAGCATTGGAGAAA
ATGAAAGAAGAGTTGATGCTGCTTGGGTTTATCTCTCTGCTTTTAACAGCTACCTCAAGC
TTGATAGCCAATATTTGCATTCCTTCAAGGTTTTATAATAGTGCTTTTGCTCCATGTAAA
AGATCTGAgattgatgatgaa---------------------------------------
---------------aatgagGATAATTCCTCCCATGAACGCAAACTATTGATGTCTTCA
GTACACACAGTTAGGAGAGTATTGAATGGCATTGATCGAAATACCTGCAAAAAGGGTCAC
GAGCCTTTTGTTTCCTATGAAGGTCTTGAGCAGTTGCATCGCTTCATCTTTGTTATGGCA
ATAACACATGTATCCTACAGTTGCTTAACgATGTTGCTGGCTATTGTTAAGATTCACAGT
TGGAGAGAATGGGAGGAGGAGGCA---CACTTGGAGCGGCATGATTCGTTAACT------
------GAGATGACAAGGCAGTTGACAATGCGGAGACAAGTAACCTTTGTAAAAGCCCAG
TCATCAAATCCGGTGGTAAAAAATAGTTTTCTCGTTTGGGTGACATGTTTCTTCCGCCAA
TTTGGGCGTTCAGTTGTT---CGTGCGGATTACTTGACTTTGCGCAATGGTTTCATAATG
AATCACAACCTCACGCCA---------AAATATGATTTTCACAGCTATATGATTCGATCC
ATGGAAGAAGAGTTCCAAAGGATAGTGGGTGTGAGTGGTCTTCTATGGGGATTTGTTGTT
GCTTTTAtgctgtttaatataaaagGTTCCAACCTATATTTCTGGATTGCAATCATTCCA
ATATCGCTAGTTCTTCTAATTGGCACAAAGCTGCAGCATATCATTGCAACCCTGGCACTA
GAGAATGCTGGTTTAAGACTT---------------------------------------
---------CATGGAGAAAGGATGAGG---CCAAGGGACGATCTTTTCTGGTTTAAGAAG
CCAGAGCTTCTGTTAACACTGATCCATTTTGTT---CTATTCCAGAACGCGTTTGAACTG
GCTTCGTTCTTTTGGTTTTGGTGGCAATTTGGTTATGATTCTTGCTTCATTCGGAATCAT
TTGCTTGTGTATTTAAGACTGATTTTGGGGTTTGCTGGGCAGTTTCTCTGCAGTTACAGT
ACCTTGCCACTGTATGCATTGGTAACTCAGATGGGAACAAATTATAAGGCAGCCCTTATA
CCAAACAGAATAAGGGAGACAATTCACGGGTGGAAAAAGGCAGCTAGGAGGAAAAGAAGG
CTCGGAATGTTCAATGATGATTCTACCATACACACGGATGCAAGCACAGTAATCTCGGTT
GAGGAATATGATGATAATCATTATCATGATCACCCGGAATCTGTAACTACACATAATGGA
ATAGAAATGCAGCCAGCTTCTATTATTCCAGTCACTGAGGTAAGTGCAAATGAAACTTCA
AGTAGGTTAGGTTCGCCTCTTCTTCGACCAAGTATTTCAGTACCTGCATCTGCTGCACTG
GATGTTGAGGGAAATAAACCTTCAAGATCTGTTTCAATGCCAATGAGAAGAGAATGA
>CsMLO2-JL
------ATGGAGGAAAATAACAAAGAAATGCGATCTTTGGCCTTGACTCCAACATGGTCT
GTTGCTACTGTCTTGACAATCTTTGTTGCAGTGTCTTTGCTTGTGGAGCGCTCGATCCAC
CGTTTAAGCACCTGGTTACGGAAAACGAAGAGAAAACCCTTGCTTGAAGCATTGGAGAAA
ATGAAAGAAGAGTTGATGCTGCTTGGGTTTATCTCTCTGCTTTTAACAGCTACCTCAAGC
TTGATAGCCAATATTTGCATTCCTTCAAGGTTCTATAATAGTGCTTTTGCTCCATGTAAA
AGATCTGAGATTGATGATGAG---------------------------------------
---------------AATGAGGATCATTCCTCCCATGAACGCAAACTATTGATGTCTTCA
GTACACACAGTTAGGAGAGTATTGAATGGCATTGATCGAAATACCTGCAAAAAGGGTCAC
GAGCCTTTTGTTTCCTATGAAGGTCTTGAGCAGTTGCATCGCTTCATCTTTGTTATGGCA
ATAACACATGTATCCTACAGTTGCTTAACGATGTTGCTGGCTATTGTTAAGATTCACAGT
TGGAGAGAATGGGAGGAGGAGGCA---CACTTGGAGCGGCATGATTCGTTAACT------
------GAGATGACAAGGCAGTTGACAATGCGGAGACAAGTAACCTTTGTAAAAGCCCAG
TCATCAAATCCAGTGGTAAAAAATAGTTTTCTCGTTTGGGTGACATGCTTCTTCCGCCAA
TTTGGACGTTCAGTTGTT---CGTGCGGATTACTTGACTTTGCGCAATGGTTTCATAATG
AATCACAACCTCACGCCA---------AAATATGATTTTCACAGCTATATGATTCGATCC
ATGGAAGAAGAGTTCCAAAGGATAGTGGGTGTGAGTGGTCTTCTATGGGGATTTGTTGTT
GCTTTTATGCTGTTTAATATAAAAGGTTCCAACCTATATTTCTGGATTGCAATCATTCCA
ATATCGCTAGTTCTTCTAATTGGCACAAAGCTGCAGCATATCATTGCAACCCTGGCACTA
GAGAATGCTGGTTTAAGACTT---------------------------------------
---------CATGGAGAAAGGATGAGG---CCAAGGGACGATCTTTTCTGGTTTAAGAAG
CCAGAGCTTCTGTTAACACTGATCCATTTTGTT---CTATTCCAGAACGCGTTTGAACTG
GCTTCGTTCTTTTGGTTTTGGTGGCAATTTGGTTATGATTCTTGCTTCATTCGGAATCAT
TTGCTTGTGTATTTAAGACTGATTTTGGGGTTTGCTGGGCAGTTTCTCTGCAGTTACAGT
ACCTTGCCACTGTATGCATTGGTAACTCAGATGGGAACAAATTATAAGGCAGCCCTTATA
CCAAACAGAATAAGGGAGACAATTCACGGGTGGAAAAAGGCAGCTAGGAGGAAAAGAAGG
CTTGGAATGTTCAATGATGATTCTACTATACACACGGATGCAAGCACAGTAATCTCGGTT
GAGGAATATGATGATAATCATTATCATGATCACCCGGAATCTGTAACTACACATAATGGA
ATAGAAATGCAGCCAGCTTCTATTATTCCAGTCACTGAGGTAAGTGCGAATGAAACTTCA
AGTAGGTTAGGTTCGCCTCTTCTTCGACCAAGTATTTCAGTACCTGCATCTGCTGCACTG
GATGTTGAGGGAAATAAACCTTCAAGATCTGTTTCAATGCCAATGAGAAGAGAATGA
>CsMLO2-JLm
------ATGGAGGAAAATAACAAAGAAATGCGATCTTTGGCCTTGACTCCAACATGGTCT
GTTGCTACTGTCTTGACAATCTTTGTTGCAGTGTCTTTGCTTGTGGAGCGCTCGATCCAC
CGTTTAAGCACCTGGTTACGGAAAACGAAGAGAAAACCCTTGCTTGAAGCATTGGAGAAA
ATGAAAGAAGAGTTGATGCTGCTTGGGTTTATCTCTCTGCTTTTAACAGCTACCTCAAGC
TTGATAGCCAATATTTGCATTCCTTCAAGGTTCTATAATAGTGCTTTTGCTCCATGTAAA
AGATCTGAGATTGATGATGAG---------------------------------------
---------------AATGAGGATCATTCCTCCCATGAACGCAAACTATTGATGTCTTCA
GTACACACAGTTAGGAGAGTATTGAATGGCATTGATCGAAATACCTGCAAAAAGGGTCAC
GAGCCTTTTGTTTCCTATGAAGGTCTTGAGCAGTTGCATCGCTTCATCTTTGTTATGGCA
ATAACACATGTATCCTACAGTTGCTTAACGATGTTGCTGGCTATTGTTAAGATTCACAGT
TGGAGAGAATGGGAGGAGGAGGCA---CACTTGGAGCGGCATGATTCGTTAACT------
------GAGATGACAAGGCAGTTGACAATGCGGAGACAAGTAACCTTTGTAAAAGCCCAG
TCATCAAATCCAGTGGTAAAAAATAGTTTTCTCGTTTGGGTGACATGCTTCTTCCGCCAA
TTTGGACGTTCAGTTGTT---CGTGCGGATTACTTGACTTTGCGCAATGGTTTCATAATG
AATCACAACCTCACGCCA---------AAATATGATTTTCACAGCTATATGATTCGATCC
ATGGAAGAAGAGTTCCAAAGGATAGTGGGTGTGAGTGGTCTTCTATGGGGATTTGTTGTT
GCTTTTATGCTGTTTAATATAAAAGGTTCCAACCTATATTTCTGGATTGCAATCATTCCA
ATATCGCTAGTTCTTCTAATTGGCACAAAGCTGCAGCATATCATTGCAACCCTGGCACTA
GAGAATGCTGGTTTAAGACTT---------------------------------------
---------CATGGAGAAAGGATGAGG---CCAAGGGACGATCTTTTCTGGTTTAAGAAG
CCAGAGCTTCTGTTAACACTGATCCATTTTGTT---CTATTCCAGAACGCGTTTGAACTG
GCTTCGTTCTTTTGGTTTTGGTGGCAATTTGGTTATGATTCTTGCTTCATTCGGAATCAT
TTGCTTGTGTATTTAAGACTGATTTTGGGGTTTGCTGGGCAGTTTCTCTGCAGTTACAGT
ACCTTGCCACTGTATGCATTGGTAACTCAGATGGGAACAAATTATAAGGCAGCCCTTATA
CCAAACAGAATAAGGGAGACAATTCACGGGTGGAAAAAGGCAGCTAGGAGGAAAAGAAGG
CTTGGAATGTTCAATGATGATTCTACTATACACACGGATGCAAGCACAGTAATCTCGGTT
GAGGAATATGATGATAATCATTATCATGATCACCCGGAATCTGTAACTACACATAATGGA
ATAGAAATGCAGCCAGCTTCTATTATTCCAGTCACTGAGGTAAGTGCGAATGAAACTTCA
AGTAGGTTAGGTTCGCCTCTTCTTCGACCAAGTATTTCAGTACCTGCATCTGCTGCACTG
GATGTTGAGGGAAATAAACCTTCAAGATCTGTTTCAATGCCAATGAGAAGAGAATGA
>CsMLO9-CBDRx
------ATGGAGGAGTTGATGCAGCAGCAAAGGTCATTGGCTGAGACTCCCACTTACTCA
GTGGCCTCAGTGGTTACAGTCATGGTTTTTGTTTGCTTGTTGGTAGAAAGGTCAATATAC
AGATTTGGAAGGTGGTTAAAGAAGACTAGAAGAAAAGCACTCTTTGCCTCTTTGGAGAAG
ATTAAGGAAGAGTTGATGCTACTTGGACTTATATCATTACTTTTAGCACAATGTGCAAGA
TGGATTTCTGAGATATGTGTAGATTCATCTCTTTTCACTAGTCGTTTCTATATTTGTTCC
GAGAAAGATTATGAGATCAGT---------------------------------------
------------------GGACACACTCATTTTGAATCTCCTTTCTCTTCTCACAACGAG
ACAACAACTCACCAAAATGCAATAAGTTCACATTCATCTCATCAATGTGGTGAGGGCCGC
GAACCATTTGTTTCATACGAGGGACTTGAGCAGCTTCACCGCTTCCTTTTTGTTCTCGGT
ATCACTCATGTTTTGTATAGTTGTGTGGCTGTTGGTCTCGCCATGAGCAAGATTTATAGT
TGGAGGAAATGGGAAAAT---------------------CAGGCTACTTTGCAA------
---------GCAAAAATAAACAAGGTCATGAGACGCCAATCAACTTTTGTTTTTCATCAC
ACATCACATCCATGGAGTAGAAATCCGGTTCTGAATTGGATGCTCTGCTTCCTCCGACAA
TTTAAGAGTTCCATACAG---AAATCAGATTACATGGCACTTCGTTTGGGTTTCATTACA
AAGCACAAGTTGCCACAAACA---------TACGATTTTCACAAATACATGGTCCGAAGT
ATGGAGGATGAATTCAATGGAATTCTTGGAATTAGCTGGCCACTATGGGGTTACGCCATA
ATATGCATCTTTGTAAACATCCACGGTCTCAATATTTACTTCTGGCTTTCTTTCATCCCA
GCCATTCTTGTCATGGTAGTTGGAACAAAGCTTCGACATGTTGTCTCTTGTTTAGCGCTT
GGAGTTGTTGAGCAGACAGGA---------------------------------------
---CCATCTATAGCAGCGAATCAGATAAAGCCTCGGGATGATCTGTTTTGGTTTGGAAAG
CCTGTGATATTACTAAGGTTAATACAATTTATC---ATATTTCAGAATGCCTTTGAGATG
GCCACATTTATCTGGTCCTTGTGGGGACTTGAGAGGAGATCTTGTTTCATGGAAAACAAT
TTAATGATAATCACTCGGTTGGCATCTGGTGTTATTGTTCAGTTTTGGTGTAGTTACAGC
ACAGTACCTCTGAACATAATTGTTACCCAGATGGGATCCCGGTTCAAGAAAGCTCTCGTT
GCTGAGAGTGTAAGAGAGTCGCTCCATAGCTGGTGCAAGAGGGTGAAAGAGAAATCTAAA
CGCGAATCCTTGCACTCACACACCACAAGATCGGTGTGTTCATTAGAATCAACCATCTAT
GAGGGGGACGAAATAACTATTGCATCAGGGACTCTGTCCCGGAGCACTTCATTAGAGTCT
CAAAATCAGTTAACTGTGACATCAAATCCACAGCCTGAGGCTGAGGCTAAGGCTGAGGCA
GTACTTGAGATTCCCAACATTCCCTATCAGGAATACTCATTCAGGCTTGAAGAGTACTTA
TCTGAATCAGTAAACATTAGCTCATCACAAACACAAACCCCCACTAATGGTGAAGAAGCC
AGTTTAAGCCATGGAGATGAAGACCAAGTTATGACTCTCTTTGAGCTGTTTAAGAACACA
TAA
>CsMLO9-PK_A
------ATGGAGGAGTTGATGCAGCAGCAAAGGTCATTGGCTGAGACTCCCACTTACTCA
GTGGCCTCAGTGGTTACAGTCATGGTTTTTGTTTGCTTGTTGGTAGAAAGGTCAATATAC
AGATTTGGAAGGTGGTTAAAGAAGACTAGAAGAAAAGCACTCTTTGCCTCTTTGGAGAAG
ATTAAGGAAGagTTGATGCTACTTGGACTTATATCATTACTTTTAGCACAATGTGCAAGA
TGGATTTCTGAGATATGTGTAGATTCATCTCTTTTCACTAGTCGTTTCTATATTTGTTCC
GAGAAAGATTATGAGATCAGT---------------------------------------
------------------GGACACACTCATTTTGAATCTCCTTTCTCTTCTCACAACGAG
ACAACAACTCACCAAAATGCAATAAGTTCACATTCATCTCATCAATGTGGTGAGGGCCGC
GAACCATTTGTTTCATACGAGGGACTTGAGCAGCTTCACCGCTTCCTTTTTGTTCTCGGT
ATCACTCATGTTTTGTATAGTTGTGTGGCTGTTGGTCTCGCCATGAGCAAGATTTATAGT
TGGAGGAAATGGGAAAAT---------------------CAGGCTACTTTGCAA------
---------GCAAAAATAAACAAGGTCATGAGACGCCAATCAACTTTTGTTTTTCATCAC
ACATCACATCCATGGAGTAGAAATCCGGTTCTGAATTGGATGCTCTGCTTCCTCCGACAA
TTTAAGAGTTCCATACAG---AAATCAGATTACATGGCACTTCGTTTGGGTTTCATTACA
AAGCACAAGTTGCCACAAACA---------TACGATTTTCACAAATACATGGTCCGAAGT
ATGGAGGATGAATTCAATGGAATTCTTGGAATTAGCTGGCCACTATGGGGTTACGCCATA
ATATGCATCTTTGTAAACATCCACGGTCTCAATATTTACTTCTGGCTTTCTTTCATCCCA
GCCATTCTTGTCATGGTAGTTGGAACAAAGCTTCGACATGTTGTCTCTTGTTTAGCGCTT
GGAGTTGTTGAGCAGACAGGA---------------------------------------
---CCATCTATAGCAGCGAATCAGATAAAGCCTCGGGATGATCTGTTTTGGTTTGGAAAG
CCTGTGATATTACTAAGGTTAATACAATTTATC---ATATTTCAGAATGCCTTTGAGATG
GCCACATTTATCTGGTCCTTGTGGGGACTTGAGAGGAGATCTTGTTTCATGGAAAACAAT
TTAATGATAATCACTCGGTTGGCATCTGGTGTTATTGTTCAGTTTTGGTGTAGTTACAGC
ACAGTACCTCTGAACATAATTGTTACCCAGATGGGATCCCGGTTCAAGAAAGCTCTCGTT
GCTGAGAGTGTAAGAGAGTCGCTCCATAGCTGGTGCAAGAGGGTGAAAGAGAAATCTAAA
CGCGAATCCTTGCACTCACACACCACAAGATCGGTGTGTTCATTAGAATCAACCATCTAT
GAGGGGGACGAAATAACTATTGCATCAGGGACTCTGTCCCGGAGCACTTCATTAGAGTCT
CAAAATCAGTTAACTGTGACATCAAATCCACAGCCTGAGGCTGAGGCTAAGGCTGAGGCA
GTACTTGAGATTCCCAACATTCCCTATCAGGAATACTCATTCAGGCTTGAAGAGTACTTA
TCTGAATCAGTAAACATTAGCTCATCACAAACACAAACCCCCACTAATGGTGAAGAAGCC
AGTTTAAGCCATGGAGATGAAGACCAAGTTATGACTCTCTTTGAGCTGTTTAAGAACACA
TAA
>CsMLO9-PK_B
------ATGGAGGAGTTGATGCAGCAGCAAAGGTCATTGGCTGAGACTCCCACTTACTCA
GTGGCCTCAGTGGTTACAGTCATGGTTTTTGTTTGCTTGTTGGTAGAAAGGTCAATATAC
AGATTTGGAAGGTGGTTAAAGAAGACTAGAAGAAAAGCACTCTTTGCCTCTTTGGAGAAG
ATTAAGGAAGagTTGATGCTACTTGGACTTATATCATTACTTTTAGCACAATGTGCAAGA
TGGATTTCTGAGATATGTGTAGATTCATCTCTTTTCACTAGTCGTTTCTATATTTGTTCC
GAGAAAGATTATGAGATCAGT---------------------------------------
------------------GGACACACTCATTTTGAATCTCCTTTCTCTTCTCACAACGAG
ACAACAACTCACCAAAATGCAATAAGTTCACATTCATCTCATCAATGTGGTGAGGGCCGC
GAACCATTTGTTTCATACGAGGGACTTGAGCAGCTTCACCGCTTCCTTTTTGTTCTCGGT
ATCACTCATGTTTTGTATAGTTGTGTGGCTGTTGGTCTCGCCATGAGCAAGATTTATAGC
TGGAGGAAATGGGAAAAT---------------------CAGGCTACTTTGCAA------
---------GCAAAAATAAACAAGGTCATGAGACGCCAATCAACTTTTGTTTTTCATCAC
ACATCACATCCATGGAGTAGAAATCCGGTTCTGAATTGGATGCTCTGCTTCCTCCGACAA
TTTAAGAGTTCCATACAG---AAATCAGATTACATGGCACTTCGTTTGGGTTTCATTACA
AAGCACAAGTTGCCACAAACA---------TACGATTTTCACAAATACATGGTCCGAAGT
ATGGAGGATGAATTCAATGGAATTCTTGGAATTAGCTGGCCACTATGGGGTTACGCCATA
ATATGCATCTTTGTAAACATCCACGGTCTCAATATTTACTTCTGGCTTTCTTTCATCCCA
GCCATTCTTGTCATGGTAGTTGGAACAAAGCTTCGACATGTTGTGTCTTGTTTAGCACTT
GGAGTTGTTGAGCAGACAGGA---------------------------------------
---CCATCTATAGCAGCGAATCAGATAAAGCCTCGGGATGATCTGTTTTGGTTTGGAAAG
CCTGTGATATTACTTAGGTTGATACAATTTATC---ATATTTCAGAATGCCTTTGAGATG
GCCACATTTATCTGGTCCTTGTGGGGGCTTGAGAGGAGATCTTGTTTCATGGAAAACAAT
TTAATGATAATCACTCGGTTGGCATCTGGTGTTATTGTTCAGTTTTGGTGTAGTTACAGC
ACAGTACCTCTGAACATAATTGTTACACAGATGGGATCCCGGTTTAAGAAAGCTCTCGTT
GCTGAGAGTGTAAGAGAGTCGCTCCATAGCTGGTGCAAGAGGGTGAAAGAGAAATCTAAA
CGCGAATCCTTGCACTCACACACCACAAGATCGGTGTGTTCATTAGAATCAACCATCTAT
GAGGGGGACGAAATAACTATTGCATCAGGGACTCTGTCCCGGAGCACTTCATTAGAGTCT
CAAAATCAGTTAACTGTGACATCAAATCCACAGCCTGAGGCTGAGGCTAAGGCTGAGGCA
GTACTTGAGATTCCCAACATTCCCTATCAGGAATACTCATTCAGGCTTGAAGAGTACTTA
TCTGAATCAGTAAACATTAGCTCATCACAAACACAAACCCCCACTAATGGTGAAGAAGCC
AGTTTAAGCCATGGAGATGAAGACCAAGTTATGACTCTCTTTGAGCTGTTTAAGAACACA
TAA
>CsMLO9-FN
------ATGGAGGAGTTGATGCAGCAGCAAAGGTCATTGGCTGAGACTCCCACTTACTCA
GTGGCCTCAGTGGTTACAGTCATGGTTTTTGTTTGCTTGTTGGTAGAAAGGTCAATATAC
AGATTTGGAAGGTGGTTAAAGAAGACTAGAAGAAAAGCACTCTTTGCCTCTTTGGAGAAG
ATTAAGGAAGagTTGATGCTACTTGGACTTATATCATTACTTTTAGCACAATGTGCAAGA
TGGATTTCTGAGATATGTGTAGATTCATCTCTTTTCACTAGTCGTTTCTATATTTGTTCC
GAGAAAGATTATGAGATCAGT---------------------------------------
------------------GGACACACTCATTTTGAATCTCCTTTCTCTTCTCACAACGAG
ACAACAACTCACCAAAATGCAATAAGTTCACATTCATCTCATCAATGTGGTGAGGGCCGC
GAACCATTTGTTTCATACGAGGGACTTGAGCAGCTTCACCGCTTCCTTTTTGTTCTCGGT
ATCACTCATGTTTTGTATAGTTGTGTGGCTGTTGGTCTCGCCATGAGCAAGATTTATAGT
TGGAGGAAATGGGAAAAT---------------------CAGGCTACTTTGCAA------
---------GCAAAAATAAACAAGGTCATGAGACGCCAATCAACTTTTGTTTTTCATCAC
ACATCACATCCATGGAGTAGAAATCCGGTTCTGAATTGGATGCTCTGCTTCCTCCGACAA
TTTAAGAGTTCCATACAG---AAATCAGATTACATGGCACTTCGTTTGGGTTTCATTACA
AAGCACAAGTTGCCACAAACA---------TACGATTTTCACAAATACATGGTCCGAAGT
ATGGAAGATGAATTCAATGGAATTCTTGGAATTAGCTGGCCACTATGGGGTTACGCCATA
ATATGCATCTTTGTAAACATCCACGGTCTCAATATTTACTTCTGGCTTTCTTTCATCCCA
GCCATTCTTGTCATGGTAGTTGGAACAAAGCTTCGACATGTTGTGTCTTGTTTAGCACTT
GGAGTTGTTGAGCAGACAGGA---------------------------------------
---CCATCTATAGCAGCGAATCAGATAAAGCCTCGGGATGATCTGTTTTGGTTTGGAAAG
CCTGTGATATTACTTAGGTTGATACAATTTATC---ATATTTCAGAATGCCTTTGAGATG
GCGACATTtATCTGGTCCTTGTGGGGACTTGAGAGGAGATCTTGTTTCATGGAAAACAAT
TTAATGATAATCACTCGGTTGGCATCTGGTGTTATTGTTCAGTTTTGGTGTAGTTACAGC
ACAGTACCTCTGAACATAATTGTTACCCAGATGGGATCCCGGTTCAAGAAAGCTCTCGTT
GCTGAGAGTGTAAGAGAGTCGCTCCATAGCTGGTGCAAGAGGGTGAAAGAGAAATCTAAA
CGCGAATCCTTGCACTCACACACCACAAGATCGGTGTGTTCATTAGAATCGACCATCTAT
GAGGGGGACGAAATAACTATTGCATCAGGGACTTTGTCCCGGAGCACTTCATTAGAGTCT
CAAAATCAGTTAACTGTGACATCAAATCCACAGCCTGAGGCTGAGGCTAAGGCTGAGGCA
GTACTTGAGATTCCCAACATTCCCTATCAGGAATACTCATTCAGGCTTGAAGAGTACTTA
TCTGAATCAGTAAACATTAGCTCATCACAAACACAAACCCCCACTAATGGTGAAGAAGCC
AGTTTAAGCCATGGAGATGAAGACCAAGTTATGACTCTCTTTGAGCTGTTTAAGAACACA
TAA
>CsMLO9-JL
------ATGGAGGAGTTGATGCAGCAGCAAAGGTCATTGGCTGAGACTCCCACTTACTCA
GTGGCCTCAGTGGTTACAGTCATGGTTTTTGTTTGCTTGTTGGTAGAAAGGTCAATATAC
AGATTTGGAAGGTGGTTAAAGAAGACTAGAAGAAAAGCACTCTTTGCCTCTTTGGAGAAG
ATTAAGGAAGAGTTGATGCTACTTGGACTTATATCATTACTTTTAGCACAATGTGCAAGA
TGGATTTCTGAGATATGTGTAGATTCATCTCTTTTCACTAGTCGTTTCTATATTTGTTCC
GAGAAAGATTATGAGATCAGT---------------------------------------
------------------GGACACACTCATTTTGAATCTCCTTTCTCTTCTCACAACGAG
ACAACAACTCACCAAAATGCAATAAGTTCACATTCATCTCATCAATGTGGTGAGGGCCGC
GAACCATTTGTTTCATACGAGGGACTTGAGCAGCTTCACCGCTTCCTTTTTGTTCTCGGT
ATCACTCATGTTTTGTATAGTTGTGTGGCTGTTGGTCTCGCCATGAGCAAGATTTATAGC
TGGAGGAAATGGGAAAAT---------------------CAGGCTACTTTGCAA------
---------GCAAAAATAAACAAGGTCATGAGACGCCAATCAACTTTTGTTTTTCATCAC
ACATCACATCCATGGAGTAGAAATCCGGTTCTGAATTGGATGCTCTGCTTCCTCCGACAA
TTTAAGAGTTCCATACAG---AAATCAGATTACATGGCACTTCGTTTGGGTTTCATTACA
AAGCACAAGTTGCCACAAACA---------TACGATTTTCACAAATACATGGTCCGAAGT
ATGGAGGATGAATTCAATGGAATTCTTGGAATTAGCTGGCCACTATGGGGTTACGCCATA
ATATGCATCTTTGTAAACATCCACGGTCTCAATATTTACTTCTGGCTTTCTTTCATCCCA
GCCATTCTTGTCATGGTAGTTGGAACAAAGCTTCGACATGTTGTGTCTTGTTTAGCACTT
GGAGTTGTTGAGCAGACAGGA---------------------------------------
---CCATCTATAGCAGCGAATCAGATAAAGCCTCGGGATGATCTGTTTTGGTTTGGAAAG
CCTGTGATATTACTTAGGTTGATACAATTTATC---ATATTTCAGAATGCCTTTGAGATG
GCCACATTTATCTGGTCCTTGTGGGGGCTTGAGAGGAGATCTTGTTTCATGGAAAACAAT
TTAATGATAATCACTCGGTTGGCATCTGGTGTTATTGTTCAGTTTTGGTGTAGTTACAGC
ACAGTACCTCTGAACATAATTGTTACACAGATGGGATCCCGGTTTAAGAAAGCTCTCGTT
GCTGAGAGTGTAAGAGAGTCGCTCCATAGCTGGTGCAAGAGGGTGAAAGAGAAATCTAAA
CGCGAATCCTTGCACTCACACACCACAAGATCGGTGTGTTCATTAGAATCAACCATCTAT
GAGGGGGACGAAATAACTATTGCATCAGGGACTCTGTCCCGGAGCACTTCATTAGAGTCT
CAAAATCAGTTAACTGTGACATCAAATCCACAGCCTGAGGCTGAGGCTAAGGCTGAGGCA
GTACTTGAGATTCCCAACATTCCCTATCAGGAATACTCATTCAGGCTTGAAGAGTACTTA
TCTGAATCAGTAAACATTAGCTCATCACAAACACAAACCCCCACTAATGGTGAAGAAGCC
AGTTTAAGCCATGGAGATGAAGACCAAGTTATGACTCTCTTTGAGCTGTTTAAGAACACA
TAA
>CsMLO9-JLm_A
------ATGGAGGAGTTGATGCAGCAGCAAAGGTCATTGGCTGAGACTCCCACTTACTCA
GTGGCCTCAGTGGTTACAGTCATGGTTTTTGTTTGCTTGTTGGTAGAAAGGTCAATATAC
AGATTTGGAAGGTGGTTAAAGAAGACTAGAAGAAAAGCACTCTTTGCCTCTTTGGAGAAG
ATTAAGGAAGAGTTGATGCTACTTGGACTTATATCATTACTTTTAGCACAATGTGCAAGA
TGGATTTCTGAGATATGTGTAGATTCATCTCTTTTCACTAGTCGTTTCTATATTTGTTCC
GAGAAAGATTATGAGATCAGT---------------------------------------
------------------GGACACACTCATTTTGAATCTCCTTTCTCTTCTCACAACGAG
ACAACAACTCACCAAAATGCAATAAGTTCACATTCATCTCATCAATGTGGTGAGGGCCGC
GAACCATTTGTTTCATACGAGGGACTTGAGCAGCTTCACCGCTTCCTTTTTGTTCTCGGT
ATCACTCATGTTTTGTATAGTTGTGTGGCTGTTGGTCTCGCCATGAGCAAGATTTATAGC
TGGAGGAAATGGGAAAAT---------------------CAGGCTACTTTGCAA------
---------GCAAAAATAAACAAGGTCATGAGACGCCAATCAACTTTTGTTTTTCATCAC
ACATCACATCCATGGAGTAGAAATCCGGTTCTGAATTGGATGCTCTGCTTCCTCCGACAA
TTTAAGAGTTCCATACAG---AAATCAGATTACATGGCACTTCGTTTGGGTTTCATTACA
AAGCACAAGTTGCCACAAACA---------TACGATTTTCACAAATACATGGTCCGAAGT
ATGGAGGATGAATTCAATGGAATTCTTGGAATTAGCTGGCCACTATGGGGTTACGCCATA
ATATGCATCTTTGTAAACATCCACGGTCTCAATATTTACTTCTGGCTTTCTTTCATCCCA
GCCATTCTTGTCATGGTAGTTGGAACAAAGCTTCGACATGTTGTGTCTTGTTTAGCACTT
GGAGTTGTTGAGCAGACAGGA---------------------------------------
---CCATCTATAGCAGCGAATCAGATAAAGCCTCGGGATGATCTGTTTTGGTTTGGAAAG
CCTGTGATATTACTTAGGTTGATACAATTTATC---ATATTTCAGAATGCCTTTGAGATG
GCCACATTTATCTGGTCCTTGTGGGGGCTTGAGAGGAGATCTTGTTTCATGGAAAACAAT
TTAATGATAATCACTCGGTTGGCATCTGGTGTTATTGTTCAGTTTTGGTGTAGTTACAGC
ACAGTACCTCTGAACATAATTGTTACACAGATGGGATCCCGGTTTAAGAAAGCTCTCGTT
GCTGAGAGTGTAAGAGAGTCGCTCCATAGCTGGTGCAAGAGGGTGAAAGAGAAATCTAAA
CGCGAATCCTTGCACTCACACACCACAAGATCGGTGTGTTCATTAGAATCAACCATCTAT
GAGGGGGACGAAATAACTATTGCATCAGGGACTCTGTCCCGGAGCACTTCATTAGAGTCT
CAAAATCAGTTAACTGTGACATCAAATCCACAGCCTGAGGCTGAGGCTAAGGCTGAGGCA
GTACTTGAGATTCCCAACATTCCCTATCAGGAATACTCATTCAGGCTTGAAGAGTACTTA
TCTGAATCAGTAAACATTAGCTCATCACAAACACAAACCCCCACTAATGGTGAAGAAGCC
AGTTTAAGCCATGGAGATGAAGACCAAGTTATGACTCTCTTTGAGCTGTTTAAGAACACA
TAA
>CsMLO9-JLm_B
------ATGGAGGAGTTGATGCAGCAGCAAAGGTCATTGGCTGAGACTCCCACTTACTCA
GTGGCCTCAGTGGTTACAGTCATGGTTTTTGTTTGCTTGTTGGTAGAAAGGTCAATATAC
AGATTTGGAAGGTGGTTAAAGAAGACTAGAAGAAAAGCACTCTTTGCCTCTTTGGAGAAG
ATTAAGGAAGAGTTGATGCTACTTGGACTTATATCATTACTTTTAGCACAATGTGCAAGA
TGGATTTCTGAGATATGTGTAGATTCATCTCTTTTCACTAGTCGTTTCTATATTTGTTCC
GAGAAAGATTATGAGATCAGT---------------------------------------
------------------GGACACACTCATTTTGAATCTCCTTTCTCTTCTCACAACGAG
ACAACAACTCACCAAAATGCAATAAGTTCACATTCATCTCATCAATGTGGTGAGGGCCGC
GAACCATTTGTTTCATACGAGGGACTTGAGCAGCTTCACCGCTTCCTTTTTGTTCTCGGT
ATCACTCATGTTTTGTATAGTTGTGTGGCTGTTGGTCTCGCCATGAGCAAGATTTATAGT
TGGAGGAAATGGGAAAAT---------------------CAGGCTACTTTGCAA------
---------GCAAAAATAAACAAGGTCATGAGACGCCAATCAACTTTTGTTTTTCATCAC
ACATCACATCCATGGAGTAGAAATCCGGTTCTGAATTGGATGCTCTGCTTCCTCCGACAA
TTTAAGAGTTCCATACAG---AAATCAGATTACATGGCACTTCGTTTGGGTTTCATTACA
AAGCACAAGTTGCCACAAACA---------TACGATTTTCACAAATACATGGTCCGAAGT
ATGGAGGATGAATTCAATGGAATTCTTGGAATTAGCTGGCCACTATGGGGTTACGCCATA
ATATGCATCTTTGTAAACATCCACGGTCTCAATATTTACTTCTGGCTTTCTTTCATCCCA
GCCATTCTTGTCATGGTAGTTGGAACAAAGCTTCGACATGTTGTCTCTTGTTTAGCGCTT
GGAGTTGTTGAGCAGACAGGA---------------------------------------
---CCATCTATAGCAGCGAATCAGATAAAGCCTCGGGATGATCTGTTTTGGTTTGGAAAG
CCTGTGATATTACTAAGGTTAATACAATTTATC---ATATTTCAGAATGCCTTTGAGATG
GCCACATTTATCTGGTCCTTGTGGGGACTTGAGAGGAGATCTTGTTTCATGGAAAACAAT
TTAATGATAATCACTCGGTTGGCATCTGGTGTTATTGTTCAGTTTTGGTGTAGTTACAGC
ACAGTACCTCTGAACATAATTGTTACCCAGATGGGATCCCGGTTCAAGAAAGCTCTCGTT
GCTGAGAGTGTAAGAGAGTCGCTCCATAGCTGGTGCAAGAGGGTGAAAGAGAAATCTAAA
CGCGAATCCTTGCACTCACACACCACAAGATCGGTGTGTTCATTAGAATCAACCATCTAT
GAGGGGGACGAAATAACTATTGCATCAGGGACTCTGTCCCGGAGCACTTCATTAGAGTCT
CAAAATCAGTTAACTGTGACATCAAATCCACAGCCTGAGGCTGAGGCTAAGGCTGAGGCA
GTACTTGAGATTCCCAACATTCCCTATCAGGAATACTCATTCAGGCTTGAAGAGTACTTA
TCTGAATCAGTAAACATTAGCTCATCACAAACACAAACCCCCACTAATGGTGAAGAAGCC
AGTTTAAGCCATGGAGATGAAGACCAAGTTATGACTCTCTTTGAGCTGTTTAAGAACACA
TAA
>CsMLO12-CBDRx
ATGGAGAATGAACATTCTCTTTTGGCAGAAAGGTCTTTGGCTGAAACCCCATCATGGGCT
TTTGCTTCTGTAGTTGCTGTATTAGTCTCTTTTGGGTTCTTCTTCCAAATTTCTTTAAAC
CGGTTTGGAAATTGGCTTGATAGGACCAAGAGAAAATCCCTTTTTGCAGCATTGGAAAAG
ATCAAAGAAGAGTTAATGCTATTTGGGCTTTTATCACTGTTAATGGGTCATTGGATTGTT
ATTGTGGCAAAGATTTGTGTGAAAACATCAGTTTTGAGCAGCAGATTCTATCCTTGTGGA
TTGGAAGAAATTTATGTAGTT---------------------------------------
------------------AAAGATGGTGCTGATGATCTCTCTTCAAGTTCTGATTTTGTG
AATAATAAGTCTGTTTACAAGAAGCATTTTTCAACTCATCATTTTTGTTCTGAGGGTCAT
GAATCGTTTGCTTCATACGAAAGTCTCGAACAGCTTCATCGTTCGATGTTTGTTCTTGGC
ATTACACATGTTTTATATAGCTTTGCGGCCATTGCTTTAGCCATGCTTAAGATTTATAGC
TGGAGAGTGTGGGAAAATGAAGCC---AAATCTCTAGCTACTCACACCATAGTAGATGCT
CCAGAAGCTCGGCCAAAAGGTGCAAAAATGAAAAGAATGTCTACTTTCATTGATCATCAT
ACATCTCATCCATGGAGCCAACACAAGATTCTGGTTTGGCTGCTTTGTTTCAGTCGCCAG
TTCTGGAGCTCTATTAAC---CGATCTGATTACATGGCTTTGCGATTAGGCTTCATCACT
AACCATCAACTTCCTTTATCA---------TACGATTTTCATAATTATATGCTTAGGAGC
ATGGAGGAAGAATTTCGCGACATTGTTGGCATCAGTATTCCTCTATGGATCTACACCATT
TTCTGCATCTTTCTAGATTTTCATGGAAGCAATATTTATTTTTGGCTTTCTTTCTTTCCT
GCCATTTTGATCTTGCTCATCGGTACTAAACTTCACCGAGTGGTGGTAAAGTTAGCTGTC
GAAATCATGGATCGGTGT------------------------------------------
---CCATACATGGAAAATCACCAGTTTAAGCTAAGGGATGAGTTATTTTGGTTTAAAAGG
CCTAAGCTTCTTTTGCACTGTATACAACTAATA---TCATTTCAGAATGCATTTGAAATG
GCTACTTTCATTTGGTCCCTTTGGGAAATTAGAGAGCCTTCTTGTTTCATGGACAACCGA
AAATTTATTGTGGTTCGCTTGTCATTCGGGGTGATATCGCAGTTCTGGTGCAGCTTCGTG
ACATTCCCGCTCTATGTTATCATAACTCAGATGGGTTCGCGGTTCAAAAAAACTGTAATA
ACCGATAGTGTGAGAAAATCACTAATGGGGTGGCAGAGAAGAGTTAAAGCCAAGCATTCA
CAATCTACAACTCCACTCCTTGTTAGTGATGCAGCAACTTCATCATCAGAATCTTTGATG
ACCGAGTCAATTCGAACTGGTGATGACTTTGCCACAACTAGCACAGAAGGAAGCTCTACA
GGATCTCGCATTAAGAATCACCCGTATCAGAGATTTGAAGAAGAAGGAGAGGGAGAGAGG
CCGACTTATGAAATAAATCCCGAAAACTTAGACCACTTTGCATCGCCTTATGACATTCAT
AGTAATGATTATGAAATAAGACATCGAAATGTTAACAATGATGTACTATCTCCTTAA
>CsMLO12-PK
ATGGAGAATGAACATTCTCTTTTGGCAGAAAGGTCTTTGGCTGAAACCCCATCATGGGCT
TTTGCTTCTGTAGTTGCTGTATTAGTCTCTTTTGGGTTCTTCTTCCAAATTTCTTTAAAC
CGGTTTGGAAATTGGCTTGATAGGACCAAGAGAAAATCCCTTTTTGCAGCATTGGAAAAG
ATCAAAGAAGAGTTAATGCTATTTGGGCTTTTATCACTGTTAATGGGTCATTGGATTGTT
ATTGTGGCAAAGATTTGTGTGAAAACATCAGTTTTGAGCAGCAGATTCTATCCTTGTGGA
TTGGAAGAAATTTATGTAGTT---------------------------------------
------------------AAAGATGGTGCTGATGATCTCTCTTCAAGTTCTGATTTTGTG
AATAATAAGTCTGTTTACAAGAAGCATTTTTCAACTCATCATTTTTGTTCTGAGGGTCAT
GAATCGTTTGCTTCATACGAAAGTCTCGAACAGCTTCATCGTTCGATGTTTGTTCTTGGC
ATTACACATGTTTTATATAGCTTTGCGGCCATTGCTTTAGCCATGCTTAAGATTTATAGC
TGGAGAGTGTGGGAAAATGAAGCC---AAATCTCTAGCTACTCACACCATAGTAGATGCT
CCAGAAGCTCGGCCAAAAGGtgcaaaaatgaaaagaatgtcTACTTTCATTGATCATCAT
ACATCTCATCCATGGAGCCAACACAAGATTCTGGTTTGGCTGCTTTGTTTCAGTCGCCAG
TTCTGGAGCTCTATTAAC---CGATCTGATTACATGGCTTTGCGATTAGGCTTCATCACT
AACCATCAACTTCCTTTATCA---------TACGATTTTCATAATTATATGCTTAGGAGC
ATGGAGGAAGAATTTCGCGACATTGTTGGCATCAGTATTCCTCTATGGATCTACACCATT
TTCTGCATCTTTCTAGATTTTCATGGAagcaatatttatttttggctTTCTTTCTTTCCT
GCCATTTTGATcTTGCTCATCGGTACTAAACTTCACCGAGTGGTGGTAAAGTTAGCTGTC
GAAATCATGGATCGGTGT------------------------------------------
---CCATACATGGAAAATCACCAGTTTAAGCTAAGGGATGAGTTATTTTGGTTTAAAAGG
CCTAAGCTTCTTTTGCACTGTATACAACTAATA---TCATTTCAGAATGCATTTGAAATG
GCTACTTTCATTTGGTCCCTTtgGGAAATTAGAGAGCCTTCTTGTTTCATGGACAACCGA
AAATTTATTGTGGTTCGCTTGTCATTCGGGGTGATATCGCAGTTCTGGTGCAGCTTCGTG
ACATTCCCGCTCTATGTTATCATAACTCAGATGGGTTCGCGGTTCAAAAAGACTGTAATA
ACCGATAGTGTGAGAAAATCACTAATGGGGTGGCAGAGAAGAGTTAAAGCCAAGCATTCA
CAATCTACAACTCCACTCCTTGTTAGTGATGCAGCAACTTCATCATCAGAATCTTTGATG
ACCGAGTCAATTCGAACTGGTGATGACTTTGCCACAACTAGCACAGAAGGAAGCTCTACA
GGATCTCGCATTAAGAATCACCCGTATCAGAgatttgaagaagaaggagagggAGAGAGG
CCGACTTATGAAATAAATCCCGAAAACTTAGACCACTTTGCATCGCCTTATGACATTCAT
AGTAATGATTATGAAATAAGACATCGAAATGTTAACAATGATGTAGTATCTCCTTAA
>CsMLO12-FN
ATGGAGAATGAACATTCTCTTTTGGCAGAAAGGTCTTTGGCTGAAACCCCATCATGGGCT
TTTGCTTCTGTAGTTGCTGTATTAGTCTCTTTTGGGTTCTTCTTCCAAATTTCTTTAAAC
CGGTTTGGAAATTGGCTTGATAGGACCAAGAGAAAATCCCTTTTTGCAGCATTGGAAAAG
ATCAAAGAAGAGTTAATGCTATTTGGGCTTTTATCACTGTTAATGGGTCATTGGATTGTT
ATTGTGGCAAAGATTTGTGTGAAAACATCAGTTTTGAGCAGCAGATTCTATCCTTGTGGA
TTGGAAGAAATTTATGTAGTT---------------------------------------
------------------AAAGATGGTGCTGATGATCTCTCTTCAAGTTCTGATTTTGTG
AATAATAAGTCTGTTTACAAGAAGCATTTTTCAACTCATCATTTTTGTTCTGAGGGTCAT
GAATCGTTTGCTTCATACGAAAGTCTCGAACAGCTTCATCGTTCGATGTTTGTTCTTGGC
ATTACACATGTTTTATATAGCTTTGCGGCCATTGCTTTAGCCATGCTTAAGATTTATAGC
TGGAGAGTGTGGGAAAATGAAGCC---AAATCTCTAGCTACTCACACCATAGTAGATGCT
CCAGAAGCTCGGCCAAAAGGtgcaaaaatgaaaagaatgtcTACTTTCATTGATCATCAT
ACATCTCATCCATGGAGCCAACACAAGATTCTGGTTTGGCTGCTTTGTTTCAGTCGCCAG
TTCTGGAGCTCTATTAAC---CGATCTGATTACATGGCTTTGCGATTAGGCTTCATCACT
AACCATCAACTTCCTTTATCA---------TACGATTTTCATAATTATATGCTTAGGAGC
ATGGAGGAAGAATTTCGCGACATTGTTGGCATCAGTATTCCTCTATGGATCTACACCATT
TTCTGCATCTTTCTAGATTTTCATGGAagcaatatttatttttggctTTCTTTCTTTCCT
GCCATTTTGATTTTGCTCATCGGTACTAAACTTCACCGAGTGGTGGTAAAGTTAGCTGTC
GAAATCATGGATCGGTGT------------------------------------------
---CCATACATGGAAAATCACCAGTTTAAGCTAAGGGATGAGTTATTTTGGTTTAAAAGA
CCTAAGCTTCTTTTGCATTGTATACAACTAATA---TCATTTCAGAATGCATTTGAAATG
GCTACTTTCATTTGGTCCCTTTGGGAAATTAGAGAGCCTTCTTGTTTCATGGACAACCGA
AAATTTATTGTGGTTCGCTTGTCATTCGGGGTGATATCGCAGTTCTGGTGCAGCTTCGTG
ACATTCCCGCTCTATGTTATCATAACTCAGATGGGTTCGCGGTTCAAAAAGACTGTAATA
ACCGATAGTGTGAGAAAATCACTAATGGGGTGGCAGAGAAGAGTTAAAGCCAAGCATTCA
CAATCTACAACTCCACTCCTTGTTAGTGATGCAGCAACTTCATCATCAGAATCTTTGATG
ACCGAGTCAATTCGAACTGGTGATGACTTTGCCACAACTAGCACAGAAGGAAGCTCTACA
GGATCTCGCATTAAGAATCACCCGTATCAGAgatttgaagaagaaggagagggAGAGAGG
CCGACTTATGAAATAAATCCCGAAAACTTAGACCACTTTGCATCGCCTTATGACATTCAT
AGTAATGATTATGAAATAAGACATCGAAATGTTAACAATGATGTAGTATCTCCTTAA
>CsMLO12-JL
ATGGAGAATGAACATTCTCTTTTGGCAGAAAGGTCTTTGGCTGAAACCCCATCATGGGCT
TTTGCTTCTGTAGTTGCTGTATTAGTCTCTTTTGGGTTCTTCTTCCAAATTTCTTTAAAC
CGGTTTGGAAATTGGCTTGATAGGACCAAGAGAAAATCCCTTTTTGCAGCATTGGAAAAG
ATCAAAGAAGAGTTAATGCTATTTGGGCTTTTATCACTGTTAATGGGTCATTGGATTGTT
ATTGTGGCAAAGATTTGTGTGAAAACATCAGTTTTGAGCAGCAGATTCTATCCTTGTGGA
TTGGAAGAAATTTATGTAGTT---------------------------------------
------------------AAAGATGGTGCTGATGATCTCTCTTCAAGTTCTGATTTTGTG
AATAATAAGTCTGTTTACAAGAAGCATTTTTCAACTCATCATTTTTGTTCTGAGGGTCAT
GAATCGTTTGCTTCATACGAAAGTCTCGAACAGCTTCATCGTTCGATGTTTGTTCTTGGC
ATTACACATGTTTTATATAGCTTTGCGGCCATTGCTTTAGCCATGCTTAAGATTTATAGC
TGGAGAGTGTGGGAAAATGAAGCC---AAATCTCTAGCTACTCACACCATAGTAGATGCT
CCAGAAGCTCGGCCAAAAGGTGCAAAAATGAAAAGAATGTCTACTTTCATTGATCATCAT
ACATCTCATCCATGGAGCCAACACAAGATTCTGGTTTGGCTGCTTTGTTTCAGTCGCCAG
TTCTGGAGCTCTATTAAC---CGATCTGATTACATGGCTTTGCGATTAGGCTTCATCACT
AACCATCAACTTCCTTTATCA---------TACGATTTTCATAATTATATGCTTAGGAGC
ATGGAGGAAGAATTTCGCGACATTGTTGGCATCAGTATTCCTCTATGGATCTACACCATT
TTCTGCATCTTTCTAGATTTTCATGGAAGCAATATTTATTTTTGGCTTTCTTTCTTTCCT
GCCATTTTGATCTTGCTCATCGGTACTAAACTTCACCGAGTGGTGGTAAAGTTAGCTGTC
GAAATCATGGATCGGTGT------------------------------------------
---CCATACATGGAAAATCACCAGTTTAAGCTAAGGGATGAGTTATTTTGGTTTAAAAGG
CCTAAGCTTCTTTTGCATTGTATACAACTAATA---TCATTTCAGAATGCATTTGAAATG
GCTACTTTCATTTGGTCCCTTTGGGAAATTAGAGAGCCTTCTTGTTTCATGGACAACCGA
AAATTTATTGTGGTTCGCTTGTCATTCGGGGTGATATCGCAGTTCTGGTGCAGCTTCGTG
ACATTCCCGCTCTATGTTATCATAACTCAGATGGGTTCGCGGTTCAAAAAAACTGTAATA
ACCGATAGTGTGAGAAAATCACTAATGGGGTGGCAGAGAAGAGTTAAAGCCAAGCATTCA
CAATCTACAACTCCACTCCTTGTTAGTGATGCAGCAACTTCATCATCAGAATCTTTGATG
ACCGAGTCAATTCGAACTGGTGATGACTTTGCCACAACTAGCACAGAAGGAAGCTCTACA
GGATCTCGCATTAAGAATCACCCGTATCAGAGATTTGAAGAAGAAGGAGAGGGAGAGAGG
CCGACTTATGAAATAAATCCCGAAAACTTAGACCACTTTGCATCGCCTTATGACATTCAT
AGTAATGATTATGAAATAAGACATCGAAATGTTAACAATGATGTAGTATCTCCTTAA
>CsMLO12-JLm_A
ATGGAGAATGAACATTCTCTTTTGGCAGAAAGGTCTTTGGCTGAAACCCCATCATGGGCT
TTTGCTTCTGTAGTTGCTGTATTAGTCTCTTTTGGGTTCTTCTTCCAAATTTCTTTAAAC
CGGTTTGGAAATTGGCTTGATAGGACCAAGAGAAAATCCCTTTTTGCAGCATTGGAAAAG
ATCAAAGAAGAGTTAATGCTATTTGGGCTTTTATCACTGTTAATGGGTCATTGGATTGTT
ATTGTGGCAAAGATTTGTGTGAAAACATCAGTTTTGAGCAGCAGATTCTATCCTTGTGGA
TTGGAAGAAATTTATGTAGTT---------------------------------------
------------------AAAGATGGTGCTGATGATCTCTCTTCAAGTTCTGATTTTGTG
AATAATAAGTCTGTTTACAAGAAGCATTTTTCAACTCATCATTTTTGTTCTGAGGGTCAT
GAATCGTTTGCTTCATACGAAAGTCTCGAACAGCTTCATCGTTCGATGTTTGTTCTTGGC
ATTACACATGTTTTATATAGCTTTGCGGCCATTGCTTTAGCCATGCTTAAGATTTATAGC
TGGAGAGTGTGGGAAAATGAAGCC---AAATCTCTAGCTACTCACACCATAGTAGATGCT
CCAGAAGCTCGGCCAAAAGGTGCAAAAATGAAAAGAATGTCTACTTTCATTGATCATCAT
ACATCTCATCCATGGAGCCAACACAAGATTCTGGTTTGGCTGCTTTGTTTCAGTCGCCAG
TTCTGGAGCTCTATTAAC---CGATCTGATTACATGGCTTTGCGATTAGGCTTCATCACT
AACCATCAACTTCCTTTATCA---------TACGATTTTCATAATTATATGCTTAGGAGC
ATGGAGGAAGAATTTCGCGACATTGTTGGCATCAGTATTCCTCTATGGATCTACACCATT
TTCTGCATCTTTCTAGATTTTCATGGAAGCAATATTTATTTTTGGCTTTCTTTCTTTCCT
GCCATTTTGATCTTGCTCATCGGTACTAAACTTCACCGAGTGGTGGTAAAGTTAGCTGTC
GAAATCATGGATCGGTGT------------------------------------------
---CCATACATGGAAAATCACCAGTTTAAGCTAAGGGATGAGTTATTTTGGTTTAAAAGG
CCTAAGCTTCTTTTGCATTGTATACAACTAATA---TCATTTCAGAATGCATTTGAAATG
GCTACTTTCATTTGGTCCCTTTGGGAAATTAGAGAGCCTTCTTGTTTCATGGACAACCGA
AAATTTATTGTGGTTCGCTTGTCATTCGGGGTGATATCGCAGTTCTGGTGCAGCTTCGTG
ACATTCCCGCTCTATGTTATCATAACTCAGATGGGTTCGCGGTTCAAAAAAACTGTAATA
ACCGATAGTGTGAGAAAATCACTAATGGGGTGGCAGAGAAGAGTTAAAGCCAAGCATTCA
CAATCTACAACTCCACTCCTTGTTAGTGATGCAGCAACTTCATCATCAGAATCTTTGATG
ACCGAGTCAATTCGAACTGGTGATGACTTTGCCACAACTAGCACAGAAGGAAGCTCTACA
GGATCTCGCATTAAGAATCACCCGTATCAGAGATTTGAAGAAGAAGGAGAGGGAGAGAGG
CCGACTTATGAAATAAATCCCGAAAACTTAGACCACTTTGCATCGCCTTATGACATTCAT
AGTAATGATTATGAAATAAGACATCGAAATGTTAACAATGATGTAGTATCTCCTTAA
>CsMLO12-JLm_B
ATGGAGAATGAACATTCTCTTTTGGCAGAAAGGTCTTTGGCTGAAACCCCATCATGGGCT
TTTGCTTCTGTAGTTGCTGTTTTAGTCTCTTTTGGGTTCTTCTTCCAAATTTCTTTAAAC
CGGTTTGGAAATTGGCTTGATAGGACCAAGAGAAAATCCCTTTTTGCAGCATTGGAAAAG
ATCAAAGAAGAGTTAATGCTATTTGGGCTTTTATCACTGTTAATGGGTCATTGGATTGTT
ATTGTGGCAAAGATTTGTGTGAAAACATCAGTTTTGAGCAGCAGATTCTATCCTTGTGGA
TTGGAAGAAATTTATGTAGTT---------------------------------------
------------------AAAGATGGTGCTGATGATCTCTCTTCAAGTTCTGATTTTGTG
AATAATAAGTCTGTTTACAAGAAGCATTTTTCAACTCATCATTTTTGTTCTGAGGGTCAT
GAATCGTTTGCTTCATACGAAAGTCTCGAACAGCTTCATCGTTCGATGTTTGTTCTTGGC
ATTACACATGTTTTATATAGCTTTGCGGCCATTGCTTTAGCCATGCTTAAGATTTATAGC
TGGAGAGTGTGGGAAAATGAAGCC---AAATCTCTAGCTACTCACACCATCATAGATGCT
CCAGAAGCTCGGCCAAAAGGTGCAAAAATGAAAAGAATGTCTACTTTCATTGATCATCAT
ACATCTCATCCATGGAGCCAACACAAGATTCTGGTTTGGCTGCTTTGTTTCAGTCGCCAG
TTCTGGAGCTCTATTAAC---CGATCTGATTACATGGCTTTGCGATTAGGCTTCATCACT
AACCATCAACTTCCTTTATCA---------TACGATTTTCATAATTATATGCTTAGGAGC
ATGGAGGAAGAATTTCGCGACATTGTTGGCATCAGTATTCCTCTATGGATCTACACCATT
TTCTGCATCTTTCTAGATTTTCATGGAAGCAATATTTATTTTTGGCTTTCTTTCTTTCCT
GCAATTTTGATCTTGCTCATCGGTACTAAACTTCACCGAGTGGTGGTAAAGTTAGCTGTC
GAAATCATGGATCGGTGT------------------------------------------
---CCATACATGGAAAATCACCAGTTTAAGCTAAGGGATGAGTTATTTTGGTTTAAAAGG
CCTAAGCTTCTTTTGCATTGTATACAACTAATA---TCATTTCAGAATGCATTTGAAATG
GCTACTTTCATTTGGTCCCTTTGGGAAATTAGAGAGCCTTCTTGTTTCATGGACAACCGA
AAATTTATTGTGGTTCGCTTGTCATTCGGGGTGATATCGCAGTTCTGGTGCAGCTTCGTG
ACATTCCCGCTCTATGTTATCATAACTCAGATGGGTTCGCGGTTCAAAAAGACTGTAATA
ACCGATAGTGTGAGAAAATCACTAATGGGGTGGCAGAGAAGAGTTAAAGCCAAGCATTCA
CAATCTACAACTCCACTCCTTGTTAGTGATGCAGCAACTTCATCATCAGAATCTTTGATG
ACCGAGTCAATTCGAACTGGTGATGACTTTGCCACAACTAGCACAGAAGGAAGCTCTACA
GGATCTCGCATTAAGAATCACCCGTATCAGAGATTTGAAGAAGAAGGAGAGGGAGAGAGG
CCGACTTATGAAATAAATCCCGAAAACTTAGACCACTTTGCATCGCCTTATGACATTCAT
AGTAATGATTATGAAATAAGACATCGAAATGTTAACAATGATGTAGTATCTCCTTAA
>CsMLO6-CBDRx
------ATGGCGGAGGAGGAACAACTGAGTAACTCATTAGAGTTTACCCCAACATGGGTT
GTTGCTGTTGTCTGCTTTGTCATTGTTCTCATCTCTTTATGTGCTGAGCGTTCACTTCAT
AAGCTGGGAAAGTTCTTGCATCGTGAGAAACAAGATGCACTGTTTGAAGCCCTACAGAAA
TTGAAAGAGGAACTGATGCTTCTCGGCTTCATTTCGCTTCTCTTAACTGTCTTTCAAAAT
CTAATAAGCAAAATATGCATCCCATCCCATGTTGCGAACGAC---ATGCTTCCTTGCAAG
AGGCCTACATCTGAAGATAGT---------------------------------------
------------------------------------------------------------
---CATCATGGACGTCGGCTTTTGTCTGAAGGCGGTTTGGGGCATTGTGAAAAGGGAAAG
GTTCAAATGTTGTCATTGGAAGCATTACATCACCTACACATCTTCATCTTTGTATTAGCT
GTAGTTCATGTGGTGTTTTGTGTTACAACAATGATTTTAGGAGGAGCAAAGATAAGTCAT
TGGAAGCAATGGGAGGATTCCATC---AGGAGAGACATTAAGGCATCTCAAAAC------
CTTCGAACAGATGTTGACAAAACGCAAGCTAAGCATCACCGCGAGTTCCTAGAAAATGCA
---TCTGGATATTGGAATAGAGTAGCAATAGTGAGCTGGATTTTATCATTTTTCAAACAA
TTTTATGGTTCAGTCACA---AAATCTGACTACATTGCACTACGCCAAGGATTCATCAAG
GAGCACTGTCCTAACAATCCT------ACCTTCAATTTCCACAAGTACATGTTGAGGACA
CTTGAAGTTGATTTCAGGAAAATTGTTGGCATTAGCTGGTACCTATGGCTTTTCGTTGTG
ATCTTTCTTCTAATGAATATGGATGGATGGCACTCATACTTTTGGTTATCATTTTTGCCA
TTGATTCTTTTGCTTCTTGTCGGCACGAAGTTAGAGCACATAATCACCCGCTTAGCTCAG
GAAGTTGTGGAGAAGAAGGAAGAGGATCAGGAATCCCAGCAGAAAACAGGAAGAAAAAAA
ACAAATGATAATGAAACTTTAAGAGTCAGGCCTTCAGATGAACACTTCTGGTTTCACAAA
CCCGCTTTTGTCCTGATCTTGATCCACTTCATT---CTGTTTCAAAACTCATTTGAGATT
GCTTTCTTCTTCTGGATTTGGTGTACTTATGGTTTTGACTCCTGCGTTATGGAGAAAGTG
GGCTTTGTCATCCCTCGACTTTTCGTAGGTGTTATTGTTCAAGTGCTCTGCAGTTACAGC
ACATTACCTTTGTACACACTCGTTACTCAGATGGGTAGCATGTTCAAGGAAGGGATGTTG
GGCGAGCACGAGGGC---ACCATAAAAGGATGGATAGAAGGAGTTAAAAGCGGACGTGAA
AACATGCCGAATAATTCTAGACGAACAGAGATACAAAAAATGGATACAGAATTATCTGAG
ATTGTTCAAATTACAGAACACGAATCAGCCGAAATACTTCAAATTGCAGAACAATCAACC
GCTGTTGATGAAGAAGGAACCTCAAAAACATATATGACTGAACTGAGTCACAAATCCAAG
CCGCCTTTTTCATCATCCTAA
>CsMLO6-PK
------ATGGCGGAGGAGGAACAACTGAGTAACTCATTAGAGTTTACCCCAACATGGGTT
GTTGCTGTTGTCTGCTTTGTCATTGTTCTCATCTCTTTATGTGCTGAGCGTTCACTTCAT
AAGCTGGGAAAGTTCTTGCATCGTGAGAAACAAGATGCACTGTTTGAAGCCCTACAGAAA
TTGAAAGAGGAACTGATGCTTCTCGGCTTCATTTCGCTTCTCTTAACTGTCTTTCAAAAT
CTAATAAGCAAAATATGCATCCCATCCCATGTTGCGAACGAC---ATGCTTCCTTGCAAG
AGGCCTACATCTGAAGATAGT---------------------------------------
------------------------------------------------------------
---CATCATGGACGCCGGCTTTTGTCTGAAGGCGGTTTGGGGCATTGTGAGAAGGGAAAG
GTTCAAATGTTGTCATTGGAAGCATTACATCACCTACACATCTTCATCTTTGTATTAGCT
GTAGTTCATGTGGTGTTTTGTGTTACAACAATGATTTTAGGAGGAGCAAAGATAAGTCAT
TGGAAGCAATGGGAGGATTCCATC---AGGAGAGACATTAAGGCATCTCAAAAC------
CTTCGAACAGATGTTGACAAAACGCAAGCTAAGCATCACCGCGAGTTCCTAGAAAATGCA
---TCTGGATATTGGAATAGAGTAGCAATAGTGAGCTGGATTTTatcatttttcaaacaa
ttttatGGTTCAGTCACA---AAATCTGACTACATTGCACTACGCCAAGGATTCATCAAG
GAGCACTGTCCTAACAATCCT------ACCTTCAATTTCCACAAGTACATGTTGAGAACA
CTTGAAGTTGATTTCAGGAAAATTGTTGGCATTAGCTGGTACCTATGGCTTTTCGTTGTG
ATCTTTCTTCTAATGAATATGGATGGATGGCACTCATACTTTTGGTTATCATTTTTGCCA
TTGATTCTTTTGCTTCTTGTCGGCACGAAGTTAGAGCACATAATCACCCGCTTAGCTCAG
GAAGTTGTGGAGAAGAAGGAAGAGGATCAGGAATCCCAGCAGAAAACAGGAAGAAAGAAA
ACAaatgataatgaaactttaagaGTCAGGCCTTCAGATGAACACTTCTGGTTTCACAAA
CCCGCTTTTGTCCTGATCTTGATCCACTTCATT---CTGTTTCAAAACTCATTTGAGATT
GCTTTCTTCTTCTGGATTTGGTGTACTTATGGTTTTGACTCCTGCGTTATGGAGAAAGTG
GGCTTTGTCATCCCTCGACTTTTCGTAGGTGTTATTGTTCAAGTGCTCTGCAGTTACAGC
ACATTACCTTTGTACACACTCGTTACTCAGATGGGTAGCATGTTCAAGGAAGGGATGTTG
GGCGAGCACGAGGGC---ACCATAAAAGGATGGATAGAAGGAGTTAAAAGCGGACGTGAA
AACATGCAGAATAATTCTAGACGAACAGAGATACAAAAAATGGATACAGAATTATCTGAG
ATTGTTCAAATTACAGAACAGGAATCAGCCGAAATAGTTCAAATTGCAGAACAATCAACT
GCTGTTGATGAAGAAGGAACCTCAAAAACATATATGACTGAACTGAGTCAAAAATCCAAG
CCGCCTTTTTCATCATcctaa
>CsMLO6-FN
------ATGGCGGAGGAGGAACAACTGAGTAACTCATTAGAGTTTACCCCAACATGGGTT
GTTGCTGTTGTCTGCTTTGTCATTGTTCTCATCTCTTTATGTGCTGAGCGTTCACTTCAT
AAGCTGGGAAAGTTCTTGCATCGTGAGAAACAAGATGCACTGTTTGAAGCCCTGCAGAAA
TTGAAAGAAGAACTGATGCTTCTCGGCTTCATTTCGCTTCTCTTAACTGTCTTTCAAAAT
CTAATAAGCAAAATATGCATCCCATCCCATGTTGCGAACGAC---ATGCTTCCTTGCAAG
AGGCCTACATCTGAAGATAGT---------------------------------------
------------------------------------------------------------
---CATCATGGACGCCGGCTTTTGTCTGAAGGCGGTTTGGGGCATTGTGAGAAGGGAAAG
GTCCAAATGTTGTCATTGGAAGCATTACATCACCTACACATCTTCATCTTTGTATTAGCT
GTAGTTCATGTGGTGTTTTGTGTTACAACAATGATTTTAGGAGGAGCAAAGATAAGTCAT
TGGAAGCAATGGGAGGATTCCATC---AGGAGAGACATTAAGGCATCTCAAAAC------
CTTCGAACAGATGTTGACAAAACGCAAGCTAAGCATCACCGCGAGTTCCTAGAAAATGCA
---TCTGGATATTGGAATAGAGTAGCAATAGTGAGCTGGATTTTatcatttttcaaacaa
ttttatGGTTCAGTCACA---AAATCTGACTACATTGCACTACGCCAAGGATTCATCAAG
GAGCACTGTCCTAACAATCCT------ACCTTCAATTTCCACAAGTACATGTTGAGGACA
CTTGAAGTTGATTTCAGGAAAATTGTTGGCATTAGCTGGTACCTATGGCTTTTCGTTGTG
ATCTTTCTTCTAATGAATATGGATGGATGGCACTCATACTTTTGGTTATCATTTTTGCCA
TTGATTCTTTTGCTTCTTGTCGGCACGAAGTTAGAGCACATAATCACCCGCTTAGCTCAG
GAAGTTGTGGAGAAGAAGGAAGAGGATCAGGAATCCCAGCAGAAAACAGGAAGAAAGAAA
aCAaatgataatgaaactttaagaGTCAGGCCTTCAGATGAACACTTCTGGTTTCACAAA
CCCGCTTTTGTCCTGATCTTGATCCACTTCATT---CTGTTTCAAAACTCATTTGAGATT
GCTTTCTTCTTCTGGATTTGGTGTACTTATGGTTTTGACTCCTGCGTTATGGAGAAAGTG
GGCTTTGTCATCCCTCGACTTTTCGTAGGTGTTATTGTTCAAGTGCTCTGCAGTTACAGC
ACATTACCTTTGTACACACTCGTTACTCAGATGGGTAGCATGTTCAAGgAAGGGATGTTG
GGCGAGCACGAGGGC---ACCATAAAAGGATGGATAGAAGGAGTTAAAAGCGGACGTGAA
AACATGCAGAATAATTCTAGACGAACAGAGATACAAAAAATGGATACAGAATTATCTGAG
ATTGTTCAAATTACAGAACacGAATCAGCCGAAATACTTCAAATTGCAGAACAATCAACT
GCTGTTGATGAAGAAGGAACCTCAAAAACATATATGACTGAACTGAGTCACAAATCCAAG
CCGCCTTTTTCATCATcctaa
>CsMLO6-JL
------ATGGCGGAGGAGGAACAACTGAGTAACTCATTAGAGTTTACCCCAACATGGGTT
GTTGCTGTTGTCTGCTTTGTCATTGTTCTCATCTCTTTATGTGCTGAGCGTTCACTTCAT
AAGCTGGGAAAGTTCTTGCATCGTGAGAAACAAGATGCACTGTTTGAAGCCCTACAGAAA
TTGAAAGAGGAACTGATGCTTCTCGGCTTCATTTCGCTTCTCTTAACTGTCTTTCAAAAT
CTAATAAGCAAAATATGCATCCCATCCCATGTTGCGAACGAC---ATGCTTCCTTGCAAG
AGGCCTACATCTGAAGATAGT---------------------------------------
------------------------------------------------------------
---CATCATGGACGCCGGCTTTTGTCTGAAGGCGGTTTGGGGCATTGTGAGAAGGGAAAG
GTTCAAATGTTGTCATTGGAAGCATTACATCACCTACACATCTTCATCTTTGTATTAGCT
GTAGTTCATGTGGTGTTTTGTGTTACAACAATGATTTTAGGAGGAGCAAAGATACGTCAA
TGGAAGCAATGGGAGGATTCCATC---AGGAGAGGCATTAAGGCATCTCAAAAC------
CTTCGAACAGATGTTGACAAAACGCAAGCTAAGCATCACCGCGAGTTCCTAGAAAATGCA
---TCTGGATATTGGAATAGAGTAGCAATAGTGAGCTGGATTTTATCATTTTTCAAACAA
TTTTATGGTTCAGTCACA---AAATCTGACTACATTGCACTACGCCAAGGATTCATCAAG
GAGCACTGTCCTAACAATCCT------ACCTTCAATTTCCACAAGTACATGTTGAGGACA
CTTGAAGTTGATTTCAGGAAAATTGTTGGCATTAGCTGGTACCTATGGCTTTTCGTTGTG
ATCTTTCTTCTAATGAATATGGATGGATGGCACTCATACTTTTGGTTATCATTTTTGCCA
TTGATTCTTTTGCTTCTTGTCGGCACGAAGTTAGAGCACATAATCACCCGCTTAGCTCAG
GAAGTTGTGGAGAAGAAGGAAGAGGATCAGGAATCCCAGCAGAAAACAGGAAGAAAGAAA
ACAAATGATAATGAAACTTTAAGAGTCAGGCCTTCAGATGAACACTTCTGGTTTCACAAA
CCCGCTTTTGTCCTGATCTTGATCCACTTCATT---CTGTTTCAAAACTCATTTGAGATT
GCTTTCTTCTTCTGGATTTGGTGTACTTATGGTTTTGACTCCTGCGTTATGGAGAAAGTG
GGCTTTGTCATCCCTCGACTTTTCGTAGGTGTTATTGTTCAAGTGCTCTGCAGTTACAGC
ACATTACCTTTGTACACACTCGTTACTCAGATGGGTAGCATGTTCAAGGAAGGGATGTTG
GGCGAGCACGAGGGC---ACCATAAAAGGATGGATAGAAGGAGTTAAAAGCGGACGTGAA
AACATGCAGAATAATTCTAGACGAACAGAGATACAAAAAATGGATACAGAATTATCTGAG
ATTGTTCAAATTACAGAACACGAATCAGCCGAAATAGTTCAAATTGCAGAACAATCAACT
GCTGTTGATGAAGAAGGAACCTCAAAAACATATATGACTGAACTGAGTCACAAATCCAAG
CCGCCTTTTTCATCATCCTAA
>CsMLO6-JLm
------ATGGCGGAGGAGGAACAACTGAGTAACTCATTAGAGTTTACCCCAACATGGGTT
GTTGCTGTTGTCTGCTTTGTCATTGTTCTCATCTCTTTATGTGCTGAGCGTTCACTTCAT
AAGCTGGGAAAGTTCTTGCATCGTGAGAAACAAGATGCACTGTTTGAAGCCCTACAGAAA
TTGAAAGAGGAACTGATGCTTCTCGGCTTCATTTCGCTTCTCTTAACTGTCTTTCAAAAT
CTAATAAGCAAAATATGCATCCCATCCCATGTTGCGAACGAC---ATGCTTCCTTGCAAG
AGGCCTACATCTGAAGATAGT---------------------------------------
------------------------------------------------------------
---CATCATGGACGCCGGCTTTTGTCTGAAGGCGGTTTGGGGCATTGTGAGAAGGGAAAG
GTTCAAATGTTGTCATTGGAAGCATTACATCACCTACACATCTTCATCTTTGTATTAGCT
GTAGTTCATGTGGTGTTTTGTGTTACAACAATGATTTTAGGAGGAGCAAAGATACGTCAA
TGGAAGCAATGGGAGGATTCCATC---AGGAGAGGCATTAAGGCATCTCAAAAC------
CTTCGAACAGATGTTGACAAAACGCAAGCTAAGCATCACCGCGAGTTCCTAGAAAATGCA
---TCTGGATATTGGAATAGAGTAGCAATAGTGAGCTGGATTTTATCATTTTTCAAACAA
TTTTATGGTTCAGTCACA---AAATCTGACTACATTGCACTACGCCAAGGATTCATCAAG
GAGCACTGTCCTAACAATCCT------ACCTTCAATTTCCACAAGTACATGTTGAGGACA
CTTGAAGTTGATTTCAGGAAAATTGTTGGCATTAGCTGGTACCTATGGCTTTTCGTTGTG
ATCTTTCTTCTAATGAATATGGATGGATGGCACTCATACTTTTGGTTATCATTTTTGCCA
TTGATTCTTTTGCTTCTTGTCGGCACGAAGTTAGAGCACATAATCACCCGCTTAGCTCAG
GAAGTTGTGGAGAAGAAGGAAGAGGATCAGGAATCCCAGCAGAAAACAGGAAGAAAGAAA
ACAAATGATAATGAAACTTTAAGAGTCAGGCCTTCAGATGAACACTTCTGGTTTCACAAA
CCCGCTTTTGTCCTGATCTTGATCCACTTCATT---CTGTTTCAAAACTCATTTGAGATT
GCTTTCTTCTTCTGGATTTGGTGTACTTATGGTTTTGACTCCTGCGTTATGGAGAAAGTG
GGCTTTGTCATCCCTCGACTTTTCGTAGGTGTTATTGTTCAAGTGCTCTGCAGTTACAGC
ACATTACCTTTGTACACACTCGTTACTCAGATGGGTAGCATGTTCAAGGAAGGGATGTTG
GGCGAGCACGAGGGC---ACCATAAAAGGATGGATAGAAGGAGTTAAAAGCGGACGTGAA
AACATGCAGAATAATTCTAGACGAACAGAGATACAAAAAATGGATACAGAATTATCTGAG
ATTGTTCAAATTACAGAACACGAATCAGCCGAAATAGTTCAAATTGCAGAACAATCAACT
GCTGTTGATGAAGAAGGAACCTCAAAAACATATATGACTGAACTGAGTCACAAATCCAAG
CCGCCTTTTTCATCATCCTAA
>CsMLO13-CBDRx
---------------ATGACAGAGGAGGGAACAACGTTGGAGTACACGCCCACCTGGGTT
GTGGCTCTGGTTTGTACTGTCATCGTCTTCATTTCTCTAACCGTTGAGAGAATCATTCAC
TACACCGGAAAGTATTTGAAGAAAAAGAACCAAAAGCCTCTGTTCGAAGCATTGCAAAAG
GTCAAAGAAGAGTTAATGCTTTTGGGATTCATATCGCTGCTGCTGACGGTTTTCCAAGCC
CGCATCGCCAAAATATGTATAAGCAAAGAGCATGCCAAGCAG---TGGCTGCCTTGTAGC
GATGACGAAGATGACTCATCA---------------------------------------
---------------TCTAAAACTACTCATCACTTTCAGACCCTTTTCACAACTGTTCCA
CGCCTCCTTGCCGAGGCTTCCTCTTCAGGTTCCGATGACTACTGTTCCAAAAAGGAAAAG
GTTCCACTGTTGTCCACTACAGCACTCCACCATCTTCATATCTTCATCTTTGTGTTAGCC
GTTGTCCATGTCACCTTCTGTGCTTTAACTATTCTTTTTGGTGGGATAAAGATACGTCAA
TGGAAAAAATGGGAGGATTCTATCTCAAAAAATGGAACAAACAATGCAGAAGAG------
------GCTCTAAAAACAAAGTTCACGGACGTTCAAGGTCACGATTTTATCAGGGGTCGC
TTTTTGGGCATTGGGAAGAATTTATCACTTTTAGGCTGGGTGCATTCATTCTTCAAGCAA
ATTTTTGGATCTGTGACC---GAAGCAGATTATTTGACACTTAGGCTAGGCTTTATCATG
ACACATTGCAGGGGAAACCGA------AAATTTAATTTCCACAAGTACATGATTCGTGCC
CTTGAAGCTGATTTTAAAAAAGTTGTTGGGATAAGTTGGTATTTGTGGTTGTTTGTGGTG
TTCTTTTTGTGCCTGAATGTATCCGGTTTGCACGCATATTTTTGGTTGGCATTCGTACCT
TTGCTTCTTCTGCTTGCTGTTGGCACTAAGTTGGAGCATGTAATTACCCAATTGGCCCAT
GAAGTTGCTGAGAAACATGTA---------------------------------------
---GCAATTGAAGGCGATTTGGTAGTTAAACCATCAGACGATCACTTCTGGTTTCATCGA
CCCCGCCTTGTTCTCATACTCATTCATATCATA---CTTTTCCAAAATTCCTTCGAACTA
GCATTTTTCTTCTGGATTTGGGTTCAATACGGATTTGACTCTTGCATAATGGGGCAGATC
GGCTTTATCATTCCCCGACTAGTGATTGGGGTATTTGTTCAGTTCCTTTGTAGTTACAGC
ACCTTGCCTTTGTATGCCATTGTCACACAGATGGGAAGTTCCTTCAAGAAAGCTATTTTC
GAAGAACACATACAAGATGGATTAGTTGATTGGGCTCGGCAGGCCAAGAAGAATAAAGGA
ATGAGAAAGGCTTCAAATGGGTCTAGCCAAGTGGGTCCTAATAAAGATGGTAGTTCTGGT
AATACAGTTGGAGTAGTAGTTGAGTTGGCAAATGTTGGGGACCAACTTAATCAGTCCGAA
AGACATCTTCTAGGAGAAATTCAGCCTGTAAACCATCGTTCATAA
>CsMLO13-PK
---------------ATGACAGAGGAGGGAACAACGTTGGAGTACACGCCCACCTGGGTT
GTGGCTCTGGTTTGTACTGTCATCGTCTTCATTTCTCTAACCGTTGAGAGAATCATTCAC
TACACCGGAAAGTATTTGAAGAAAAAGAACCAAAAGCCTCTGTTCGAAGCATTGCAAAAG
GTCAAAGAAGAGTTAATGCTTTTGGGATTCATATCGCTGCTGCTGACGGTTTTCCAAGCC
CGCATCGCCAAAATATGTATAAGCAAAGAGCATGCCAAGCAG---TGGCTGCCTTGTAGC
GATGACGAAGATGACTCATCA---------------------------------------
---------------TCTAAAACTACTCATCACTTTCAGACCCTTTTCACAACTGTTCCA
CGCCTCCTTGCCGAGGCTTCCTCTTCAGGTTCCGATGACTACTGTTCCAAAAAGGAAAAG
GTTCCACTGTTGTCCACTACAGCACTCCACCATCTTCATATCTTCATCTTTGTGTTAGCC
GTTGTCCATGTCACCTTCTGTGCTTTAACTATTCTTTTTGGTGGGATAAAGATACGTCAA
TGGAAAAAATGGGAGGATTCTATCTCAAAAAATGGAACAAACAATGCAGAAGAG------
------GCTCTAAAAACAAAGTTCACGGACGTTCAAGGTCACGATTTTATCAGGGGTCGC
TTTTTGGGCATTGGGAAGAATTTATCACTTTTAGGCTGGGTGCATTCATTCTTCAAGCAA
ATTTTTGGATCTGTGACC---GAAGCAGATTATTTGACACTTAGGCTAGGCTTTATCATG
ACACATTGCAGGGGAAACCGA------AAATTTAATTTCCACAAGTACATGATTCGTGCC
CTTGAAGCTGATTTTAAAAAAGTTGTTGGGATAAGTTGGTATTTGTGGTTGTTTGTGGTG
TTCTTTTTGTGCCTGAATGTATCCGGTTTGCACGCATATTTTTGGTTGGCATTCGTACCT
TTGCTTCTTCTGCTTGCTGTTGGCACTAAGTTGGAGCATGTAATTACCCAATTGGCCCAT
GAAGTTGCTGAGAAACATGTA---------------------------------------
---GCAATTGAAGGCGATTTGGTAGTTAAACCATCAGACGATCACTTCTGGTTTCATCGA
CCCCGCCTTGTTCTCATACTCATTCATATCATA---CTTTTCCAAAATTCCTTCGAACTA
GCATTTTTCTTCTGGATTTGGGTTCAATACGGATTTGACTCTTGCATAATGGGGCAGATC
GGCTTTATCATTCCCCGACTAGTGATTGGggTATTTGTTCAGTTCCTTTGTAGTTACAGC
ACCTTGCCTTTGTATGCCATTGTCACACAGATGGGAAGTTCCTTCAAGAAAGCTATTTTC
GAAGAACACATACAAGATGGATTAGTTGATTGGGCTCGGCAGGCCAAGAAGAATAAAGGA
ATGAGAAAGGCTTCAAATGGGTCTAGCCAAGTGGGTCCTAATAAAGATGGTAGTTCTGGT
AATACAGTTGGAGTAGTAGTTGAGTTGGCAAATGTTGGGGACCAACTTAATCAGTCCGAA
AGACATCTTTTAGGAGAAATTCAGCCTGTAAACCATCGTTCATAA
>CsMLO13-FN_A
---------------ATGACAGAGGAGGGAACAACGTTGGAGTACACGCCCACCTGGGTT
GTGGCTCTGGTTTGTACTGTCATCGTCTTCATTTCTCTAACCGTCGAGAGAATCATTCAC
TACACCGGAAAGTATCTGAAGAAAAAGAACCAAAAGCCCCTGTTCGAAGCATTGCAAAAG
GTCAAAGAAGAGTTAATGCTTTTGGGATTCATATCGCTGCTGCTGACGGTTTTCCAAGCC
CGCATCGCCAAAATATGTATAAGCAAAGAGCATGCCAAGCAG---TGGCTGCCTTGTAGC
GATGACGAAGATGACTCATCA---------------------------------------
---------------TCTAAAACTAcTCATCACTTTCAGACCCTTTTCACAACTGTTCCA
CGCCTCCTTGCCGAGGCTTCCTCTTCAGGTTCCGATGACTACTGTTCCAAAAAGGAAAAG
GTTCCACTGTTGTCCACTACAGCACTCCACCATCTTCATATCTTCATCTTTGTGTTAGCC
GTTGTCCATGTCACCTTCTGTGCTTTAACTATTCTTTTTGGTGGGATAAAGATACGTCAA
TGGAAAAAATGGGAGGATTCTATCTCAAAAAATGGAACAAACAATGCAGAAGAG------
------GCTCTAAAAACAAAGTTCACGGACGTTCAAGGTCACGATTTTATCAGGGGTCGC
TTTTTGGGCATTGGGAAGAATTTATCACTTTTAGGCTGGGTGCATTCATTTTTCAAGCAA
ATTTTTGGATCTGTGACC---GAAGCAGATTATTTGACACTAAGGCTAGGCTTTATCATG
ACACATTGCAGGGGAAACCGA------AAATTTAATTTCCACAAGTACATGATTCGTGCC
CTTGAAGCTGATTTTAAAAAAGTTGTTGGGATAAGTTGGTATTTGTGGTTGTTtGTGGTG
TTCTTTTTGTGCCTGAATGTATCCGGTTTGCACGCATATTTTTGGTTGGCATTCGTACCT
TTGCTTCTTCTGCTTGCTGTTGGTACTAAGTTGGAGCATGTAATTACCCAATTGGCCCAT
GAAGTTGCTGAGAAACATGTA---------------------------------------
---GCAATTGAAGGCGATTTGGTAGTTAAACCATCAGACGATCACTTCTGGTTTCATCGA
CCCCGCCTTGTTCTCATACTCATTCATATCATA---CTTTTCCAAAATTCCTTCGAACTA
GCATTTTTCTTCTGGATTTGGGTTCAATACGGATTTGACTCTTGCATAATGGGGCAGATC
GGCTTTATCATTCCCCGACTAGTGATTGGggtATTTGTTCAGTTCCTTTGTAGTTACAGC
ACCTTGCCTTTGTATGCCATTGTCACACAGATGGGAAGTTCCTTCAAGAAAGCTATTTTC
GAAGAACACATACAAGATGGATTAGTTGATTGGGCTCGGCAGGCCAAGAAGAATAAAGGA
ATGAGAAAGGCTTCAAATGGGTCTAGCCAAGTGGGTCCTAATAAAGATGGTAGTTCTGGT
AATACAGTTGGAGTAGTAGTTGAGTTGGCAAATGTTGGGGACCAACTTAATCAGTCCGAA
AGACATCTTCTAGGAGAAATTCAGCCTGTAAACCATCGTTCATAA
>CsMLO13-FN_B
---------------ATGACAGAGGAGGGAACAACGTTGGAGTACACGCCCACCTGGGTT
GTGGCTCTGGTTtGTACTGTCATCGTCTTCATTTCTCTAACCGTTGAGAGAATCATTCAC
TACAccGGAAAGTATTTGAAGAAAAAGAACCAAAAGCCCcTgTTCGAAGCATTGCAAAAG
GTCAAAGAAGAGTTAATGCTTTTGGGATTCATATCGCTGCTGCTGACGGTTTTCCAAGCC
CGCATCGCCAAAATATGTATAAGCAAAGAGCATGCCAAGCAG---TGGCTGCCTTGTAGC
GATGACGAAGATGACTCATCA---------------------------------------
---------------TCTAAAACTACTCATCACTTTCAGACCCTTTTCACAACTGTTCCA
CGCCTCCTTGCCGAGGCTTCCTCTTCAGGTTCCGATGACTACTGTTCCAAAAAGGAAAAG
GTTCCACTGTTGTCCACTACAGCACTCCACCATCTTCATATCTTCATCTTTGTGTTAGCC
GTTGTCCATGTCACCTTCTGTGCTTTAACTATTCTTTTTGGTGGGATAAAGATACGTCAA
TGGAAAAAATGGGAGGATTCTATCTCAAAAAATGGAACAAACAATGCAGAAGAG------
------GCTCTAAAAACAAAGTTCACGGACGTTCAAGGTCACGATTTTATCAGGGGTCGC
TTTTTGGGCATTGGGAAGAATTTATCACTTTTAGGCTGGGTGCATTCATTCTTCAAGCAA
ATTTTTGGATCTGTGACC---GAAGCAGATTATTTGACACTTAGGCTAGGCTTTATCATG
ACACATTGCAGGGGAAACCGA------AAATTTAATTTCCACAAGTACATGATTCGTGCC
CTTGAAGCTGATTTTAAAAAAGTTGTTGGGATAAGTTGGTATTTGTGGTTGTTTGTGGTG
TTCTTTTTGTGCCTGAATGTATCCGGTTTGCACGCATATTTTTGGTTGGCATTCGTACCT
TTGCTTCTTCTGCTTGCTGTTGGtaCTAAGTTGGAGCATGTAATTACCCAATTGGCCCAT
GAAGTTGCTGAGAAACATGTA---------------------------------------
---GCAATTGAAGGCGATTTGGTAGTTAAACCATCAGACGATCACTTCTGGTTTCATCGA
CCCCGCCTTGTTCTCATACTCATTCATATCATA---CTTTTCCAAAATTCCTTCGAACTA
GCATTTTTCTTCTGGATTTGGGTTCAATACGGATTTGACTCTTGCATAATGGGGCAGATC
GGCTTTATCATTCCCCGACTAGTGATTGGggTATTTGTTCAGTTCCTTTGTAGTTACAGC
ACCTTGCCTTTGTATGCCATTGTCACACAGATGGGAAGTTCCTTCAAGAAAGCTATTTTC
GAAGAACACATACAAGATGGATTAGTTGATTGGGCTCGGCAGGCCAAGAAGAATAAAGGA
ATGAGAAAGGCTTCAAATGGGTCTAGCCAAGTGGGTCCTAATAAAGATGGTAGTTCTGGT
AATACAGTTGGAGTAGTAGTTGAGTTGGCAAATGTTGGGGACCAACTTAATCAGTCCGAA
AGACATCTTCTAGGAGAAATTCAGCCTGTAAACCATCGTTCATAA
>CsMLO13-JL
---------------ATGACAGAGGAGGGAACAACGTTGGAGTACACGCCCACCTGGGTT
GTGGCTCTGGTTTGTACTGTCATCGTCTTCATTTCTCTAACCGTTGAGAGAATCATTCAC
TACACCGGAAAGTATTTGAAGAAAAAGAACCAAAAGCCTCTGTTCGAAGCATTGCAAAAG
GTCAAAGAAGAGTTAATGCTTTTGGGATTCATATCGCTGCTGCTGACGGTTTTCCAAGCC
CGCATCGCCAAAATATGTATAAGCAAAGAGCATGCCAAGCAG---TGGCTGCCTTGTAGC
GATGACGAAGATGACTCATCA---------------------------------------
---------------TCTAAAACTACTCATCACTTTCAGACCCTTTTCACAACTGTTCCA
CGCCTCCTTGCCGAGGCTTCCTCTTCAGGTTCCGATGACTACTGTTCCAAAAAGGAAAAG
GTTCCACTGTTGTCCACTACAGCACTCCACCATCTTCATATCTTCATCTTTGTGTTAGCC
GTTGTCCATGTCACCTTCTGTGCTTTAACTATTCTTTTTGGTGGGATAAAGATACGTCAA
TGGAAAAAATGGGAGGATTCTATCTCAAAAAATGGAACAAACAATGCAGAAGAG------
------GCTCTAAAAACAAAGTTCACGGACGTTCAAGGTCACGATTTTATCAGGGGTCGC
TTTTTGGGCATTGGGAAGAATTTATCACTTTTAGGCTGGGTGCATTCATTCTTCAAGCAA
ATTTTTGGATCTGTGACC---GAAGCAGATTATTTGACACTTAGGCTAGGCTTTATCATG
ACACATTGCAGGGGAAACCGA------AAATTTAATTTCCACAAGTACATGATTCGTGCC
CTTGAAGCTGATTTTAAAAAAGTTGTTGGGATAAGTTGGTATTTGTGGTTGTTTGTGGTG
TTCTTTTTGTGCCTGAATGTATCCGGTTTGCACGCATATTTTTGGTTGGCATTCGTACCT
TTGCTTCTTCTGCTTGCTGTTGGCACTAAGTTGGAGCATGTAATTACCCAATTGGCCCAT
GAAGTTGCTGAGAAACATGTA---------------------------------------
---GCAATTGAAGGCGATTTGGTAGTTAAACCATCAGACGATCACTTCTGGTTTCATCGA
CCCCGCCTTGTTCTCATACTCATTCATATCATA---CTTTTCCAAAATTCCTTCGAACTA
GCATTTTTCTTCTGGATTTGGGTTCAATACGGATTTGACTCTTGCATAATGGGGCAGATC
GGCTTTATCATTCCCCGACTAGTGATTGGGGTATTTGTTCAGTTCCTTTGTAGTTACAGC
ACCTTGCCTTTGTATGCCATTGTCACACAGATGGGAAGTTCCTTCAAGAAAGCTATTTTC
GAAGAACACATACAAGATGGATTAGTTGATTGGGCTCGGCAGGCCAAGAAGAATAAAGGA
ATGAGAAAGGCTTCAAATGGGTCTAGCCAAGTGGGTCCTAATAAAGATGGTAGTTCTGGT
AATACAGTTGGAGTAGTAGTTGAGTTGGCAAATGTTGGGGACCAACTTAATCAGTCCGAA
AGACATCTTCTAGGAGAAATTCAGCCTGTAAACCATCGTTCATAA
>CsMLO13-JLm_A
---------------ATGACAGAGGAGGGAACAACGTTGGAGTACACGCCCACCTGGGTT
GTGGCTCTGGTTTGTACTGTCATCGTCTTCATTTCTCTAACCGTTGAGAGAATCATTCAC
TACACCGGAAAGTATTTGAAGAAAAAGAACCAAAAGCCTCTGTTCGAAGCATTGCAAAAG
GTCAAAGAAGAGTTAATGCTTTTGGGATTCATATCGCTGCTGCTGACGGTTTTCCAAGCC
CGCATCGCCAAAATATGTATAAGCAAAGAGCATGCCAAGCAG---TGGCTGCCTTGTAGC
GATGACGAAGATGACTCATCA---------------------------------------
---------------TCTAAAACTACTCATCACTTTCAGACCCTTTTCACAACTGTTCCA
CGCCTCCTTGCCGAGGCTTCCTCTTCAGGTTCCGATGACTACTGTTCCAAAAAGGAAAAG
GTTCCACTGTTGTCCACTACAGCACTCCACCATCTTCATATCTTCATCTTTGTGTTAGCC
GTTGTCCATGTCACCTTCTGTGCTTTAACTATTCTTTTTGGTGGGATAAAGATACGTCAA
TGGAAAAAATGGGAGGATTCTATCTCAAAAAATGGAACAAACAATGCAGAAGAG------
------GCTCTAAAAACAAAGTTCACGGACGTTCAAGGTCACGATTTTATCAGGGGTCGC
TTTTTGGGCATTGGGAAGAATTTATCACTTTTAGGCTGGGTGCATTCATTCTTCAAGCAA
ATTTTTGGATCTGTGACC---GAAGCAGATTATTTGACACTTAGGCTAGGCTTTATCATG
ACACATTGCAGGGGAAACCGA------AAATTTAATTTCCACAAGTACATGATTCGTGCC
CTTGAAGCTGATTTTAAAAAAGTTGTTGGGATAAGTTGGTATTTGTGGTTGTTTGTGGTG
TTCTTTTTGTGCCTGAATGTATCCGGTTTGCACGCATATTTTTGGTTGGCATTCGTACCT
TTGCTTCTTCTGCTTGCTGTTGGCACTAAGTTGGAGCATGTAATTACCCAATTGGCCCAT
GAAGTTGCTGAGAAACATGTA---------------------------------------
---GCAATTGAAGGCGATTTGGTAGTTAAACCATCAGACGATCACTTCTGGTTTCATCGA
CCCCGCCTTGTTCTCATACTCATTCATATCATA---CTTTTCCAAAATTCCTTCGAACTA
GCATTTTTCTTCTGGATTTGGGTTCAATACGGATTTGACTCTTGCATAATGGGGCAGATC
GGCTTTATCATTCCCCGACTAGTGATTGGGGTATTTGTTCAGTTCCTTTGTAGTTACAGC
ACCTTGCCTTTGTATGCCATTGTCACACAGATGGGAAGTTCCTTCAAGAAAGCTATTTTC
GAAGAACACATACAAGATGGATTAGTTGATTGGGCTCGGCAGGCCAAGAAGAATAAAGGA
ATGAGAAAGGCTTCAAATGGGTCTAGCCAAGTGGGTCCTAATAAAGATGGTAGTTCTGGT
AATACAGTTGGAGTAGTAGTTGAGTTGGCAAATGTTGGGGACCAACTTAATCAGTCCGAA
AGACATCTTCTAGGAGAAATTCAGCCTGTAAACCATCGTTCATAA
>CsMLO13-JLm_B
---------------ATGACAGAGGAGGGAACAACGTTGGAGTACACGCCCACCTGGGTT
GTGGCTCTGGTTTGTACTGTCATCGTCTTCATTTCTCTAACCGTTGAGAGAATCATTCAC
TACACCGGAAAGTATCTGAAGAAAAAGAACCAAAAGCCCTTGTTCGAAGCATTGCAAAAG
GTCAAAGAAGAGTTAATGCTTTTGGGATTCATATCGCTGCTGCTGACGGTTTTCCAAGCC
CGCATCGCCAAAATATGCATAAGCAAAGAACATGCCAAGCAG---TGGCTGCCTTGTAGC
GATGACGAAGATGACTCATCA---------------------------------------
---------------TCTAAAACTACTCATCACTTTCAGACCCTTTTCACAACTGTTCCA
CGCCTCCTTGCCGAGGCTTCCTCTTCAGGTTCCGATGACTACTGTTCCAAAAAGGAAAAG
GTTCCACTGTTGTCCACTACAGCACTCCACCATCTTCATATCTTCATCTTTGTGTTAGCC
GTTGTCCATGTCACCTTCTGTGCTTTAACTATTCTTTTTGGTGGGATAAAGATACGTCAA
TGGAAAAAATGGGAGGATTCTATCTCAAAAAATGGAACAAACAATGCAGAAGAG------
------GCTCTAAAAACAAAGTTCACGGACGTTCAAGGTCACGATTTTATCAGGGGTCGC
TTTTTGGGCATTGGGAAGAATTTATCACTTTTAGGCTGGGTGCATTCATTCTTCAAGCAA
ATTTTTGGATCTGTGACC---GAAGCAGATTATTTGACACTTAGGCTAGGCTTTATCATG
ACACATTGCAGGGGAAACCGA------AAATTTAATTTCCACAAGTACATGATTCGTGCC
CTTGAAGCTGATTTTAAAAAAGTTGTTGGGATAAGTTGGTATTTGTGGTTGTTTGTGGTG
TTCTTTTTGTGCCTGAATGTATCCGGTTTGCACGCATATTTTTGGTTGGCATTCGTACCT
TTGCTTCTTCTGCTTGCTGTTGGCACTAAGTTGGAGCATGTAATTACCCAATTGGCCCAT
GAAGTTGCTGAGAAACATGTA---------------------------------------
---GCAATTGAAGGCGATTTGGTAGTTAAACCATCAGACGATCACTTCTGGTTTCATCGA
CCCCGCCTTGTTCTCATACTCATTCATATCATA---CTTTTCCAAAATTCCTTCGAACTA
GCATTTTTCTTCTGGATTTGGGTTCAATACGGATTTGACTCTTGCATAATGGGGCAGATC
GGCTTTATCATTCCCCGACTAGTGATTGGGGTATTTGTTCAGTTCCTTTGTAGTTACAGC
ACCTTGCCTTTGTATGCCATTGTCACACAGATGGGAAGTTCCTTCAAGAAAGCTATTTTC
GAAGAACACATACAAGATGGATTAGTTGATTGGGCTCGGCAGGCCAAGAAGAATAAAGGA
ATGAGAAAGGCTTCAAATGGGTCTAGCCAAGTGGGTCCTAATAAAGATGGTAGTTCTGGT
AATACAGTTGGAGTAGTAGTTGAGTTGGCAAATGTTGGGGACCAACTTAATCAGTCCGAA
AGACATCTTTTAGGAGAAATTCAGCCTGTAAACCATCGTTCATAA
>CsMLO14-CBDRx
---------ATGAGTGGCGGTGGAGAAGGTGAGTCCTTGGAGTATACTCCCACATGGATC
GTCGCCGTCGTCTGCTCTGTCATCGTCGCCATTTCTCTCGCCGCGGAGCGTCTTCTCCAC
TATCTCGGTCAGGTTTTGAATAATAAGAACCAGAAGCCTCTATACGAGGCCTTGCAGAAG
ATCAAGGAGGAGTTGATGCTTTTGGGTTTCATTTCGCTTCTCCTCACTGTTTCGCAGAAC
ACAATTTCAAAGTTTTGCGTACCTGCTTCTTTGGTCGACAAT---CTCCTCCCTTGTAAG
CGCCCTCATCAGGAAGCTAAT---------------------------------------
------------------GATTCGTCTTCTTCAACCTCTCATCACATCTCCGGCTCTTTC
AGACGCCTTCTTGAAGAAACTTCCACTGCTCATTTGGGTTATTGCGCTCATAAGAAAAAA
GTACCCCTTTTATCCGTTGAAGCATTGCACCATTTGCATATCTTTATCTTCGTCCTAGCC
ATTGTCCATGTCACTTTCTGTGTTCTCACTGTTGTGTTTGGAGGTGTAAAGATACGTCAA
TGGAAACGTTGGGAGGATTCTATT---GCAAATGAGAGTTATGACACTGAACAA---GCT
GTTCTTAAGTCTAAGAAAAAGGTAACAAGCGTCCATCAACACGCGTTCATTAAGGACCAC
TTTTTGGGTTTTGGTAAAGACTCAGCTCTACTAGGCTGGCTGCATGCTTTTGTTAAGCAA
TTTTATGCATCTGTGACC---AAATCAGATTATGCGACCATGCGGTTAGGATTCATCATG
ACTCACTGCAGGGGAAATCTT------AAGTTTAATTTTCACAAATATATGATACGTGCT
CTCGAAGATGATTTCAAGAAAGTTGTTGGGATAAGTTGGTACCTTTGGGTTTTTGTGGTC
ATCTTCTTGTTGCTGAATGTTAATGGCTGGCACACATATTTTTGGATAGCATTCATTCCT
TTCTTTCTTCTACTTGCCGTGGGCACTAAACTGGAGCATGTCATTACTCAATTGGCTCAT
GAAGTTGCTGAGAAACATGTA---------------------------------------
---GCAATAGAAGGAGATCTAATAGTTCAGCCATCAGATGATCACTTTTGGTTTCATCGT
CCCCAGATTGTCCTCTTCCTGATTCATTTCATC---CTTTTCCAAAATTCATTTGAGATT
GCGTTTTTCTTCTGGATATTGGTTCAATATTCATTTAACTCCTGTATAATGGGACACGTT
CGTTACATTGTCCCAAGACTTGTCATTGGGGTGTTCATTCAGGTTCTCTGTAGTTACAGC
ACTCTCCCGCTCTATGCCATTGTCACACAGATGGGAACTTCTTACAAGAAAGCCATATTT
GAGGAGCGCATGCAAGTAGGAATTGTTAATTGGGCTCAGAAGGTCAAGAAAAAGAAGGGA
TTTAAAGCAGCCCTCATTGGTTCCGGTGCTGGCTCAGGCTCAGGCTCAGGCTCAGGCTCG
GGATCAGGCTCTACTCCTGCTCAACCAATTTCTGATACTGGTTCTGCATCTGTGGGAATT
CAGCTGGGAAGATTTGTGCCCAAAGCATCAAAGCCAGAGCGGAGTGATGACTCTAAGTGA

>CsMLO14-PK
---------ATGAGTGGCGGTGGAGAAGGTGAGTCCTTGGAGTATACTCCCACATGGATC
GTCGCCGTCGTCTGCTCTGTCATCGTCGCCATTTCTCTCGCCGCGGAGCGTCTTCTCCAC
TATCTCGGTCAGGTTTTGAATAATAAGAACCAGAAGCCTCTATACGAGGCCTTGCAGAAG
ATCAAGGAGGAGTTGATGCTTTTGGGTTTCATTTCGCTTCTCCTCACTGTTTCGCAGAAC
ACAATTTCAAAGTTTTGCGTACCTGCTTCTTTGGTCGACAAT---CTCCTCCCTTGTAAG
CGCCCTCATCAGGAAGCTAAT---------------------------------------
------------------GATTCGTCTTCTTCAACCTCTCATCACATCTCCGGCTCTTTC
AGACGCCTTCTTGAAGAAACTTCCACTGCTCATTTGGGTTATTGCGCTCATAAGAAAAAA
GTACCCCTTTTATCCGTTGAAGCATTGCACCATTTGCATATCTTTATCTTCGTCCTAGCC
ATTGTCCATGTCACTTTCTGTGTTCTCACTGTTGTGTTTGGAGGGGTAAAGATACGTCAA
TGGAAACGTTGGGAGGATTCTATT---GCAAATGAGAGTTATGACACTGAACAA---GCT
GTTCTTAAGTCTAAGAAAAAGGTAACAAGCGTCCATCAACACGCGTTCATTAAGGACCAC
TTTTTGGGTTTTGGTAAAGACTCAGCTCTACTAGGCTGGCTGCATGCTTTTGTTAAGCAA
TTTTATGCATCTGTGACC---AAATCAGATTATGCGACCATGCGGTTAGGATTCATCATG
ACTCACTGCAGGGGAAatctt------aagtttaattttcacAAATATATGATACGTGCT
CTCGAAGATGATTTCAAGAAAGTTGTTGGGATAAGTTGGTACCTTTGGGTTTTTGTGGTC
ATCTTCTTGTTGCTGAATGTTAATGGCTGGCACACATATTTCTGGATAGCATTCATTCCT
TTCTTTcTTCTACTTGCCGTGGGCACTAAACTGGAGCATGTCATTACTCAGTTGGCTCAT
GAAGTTGCTGAGAAACATGTA---------------------------------------
---GCAATAGAAGGAGATCTAATAGTTCAGCCATCAGATGATCACTTTTGGTTTCATCGT
CCCCAGATTGTCCTCTTCCTGATTCATTTCATC---CTTTTCCAAAATTCATTTGAGATT
GCGTTTTTCTTCTGGATATTGGTTCAATATTCATTTAACTCCTGTATAATGGGACACGTT
CGTTACATTGTCCCAAGACTTGTCATTGGGGTGTTCATTCAGGTGCTCTGTAGTTACAGC
ACTCTCCCGCTCTATGCCATTGTCACACAGATGGGAACTTCTTACAAGAAAGCCATATTT
GAGGAGCGCATGCAAGTAGGAATTGTTAATTGGGCTCAGAAGGTCAAGAAAAAGAAGGGA
TTTAAAGCAGCCCTCATTGGTTCCGGTGCTGGCTCAGGCTCAGGCTCAGGCTCGGGATCA
GGCTCT------ACTCCTGGTCAACCAATTTCTGATACTGGTTCTGCATCTGTGGGAATT
CAGCTGGGAAGATTTGTGCCCAAAGCATCAAAGCCAGAGCAGAGTGATGACTCTAAGTGA

>CsMLO14-FN
---------ATGAGTGGCGGTGGAGAAGGTGAGTCCTTGGAGTATACTCCCACATGGATC
GTCGCCGTCGTCTGCTCTGTCATCGTCGCCATTTCTCTCGCCGCGGAGCGTCTTCTCCAC
TATCTCGGTCAGGTTTTGAATAATAAGAACCAGAAGCCTCTATACGAGGCCTTGCAGAAG
ATCAAGGAGGAGTTGATGCTTTTGGGTTTCATTTCGCTTCTCCTCACTGTTTCGCAGAAC
ACAATTTCAAAGTTTTGCGTACCTGCTTCTTTGGTCGACAAT---CTCCTCCCTTGTAAG
CGCCCTCATCAGGAAGCTAAT---------------------------------------
------------------GATTCGTCTTCTTCAACCTCTCATCACATCTCCGGCTCTTTC
AGACGCCTTCTTGAAGAAACTTCCACTGCTCATTTGGGTTATTGCGCTCATAAGAAAAAA
GTACCCCTTTTATCCGTTGAAGCATTGCACCATTTGCATATCTTTATCTTCGTCCTAGCC
ATTGTCCATGTCACTTTCTGTGTTCTCACTGTTGTGTTTGGAGGTGTAAAGATACGTCAA
TGGAAACGTTGGGAGGATTCTATT---GCAAATGAGAGTTATGACACTGAACAA---GCT
GTTCTTAAGTCTAAGAAAAAGGTAACAAGCGTCCATCAACACGCGTTCATTAAGGACCAC
TTTTTGGGTTTTGGTAAAGACTCAGCTCTACTAGGCTGGCTGCATGCTTTTGTTAAGCAA
TTTTATGCATCTGTGACC---AAATCAGATTATGCGACCATGCGGTTAGGATTCATCATG
ACTCACTGCAGGGGAAatctt------aagtttaattttcacAAATATATGATACGTGCT
CTCGAAGATGATTTCAAGAAAGTTGTTGGGATAAGTTGGTACCTTTGGGTTTTTGTGGTC
ATCTTCTTGTTGCTGAATGTTAATGGCTGGCACACATaTTTCTGGATAGCATTCATTCCT
TTCTTTcTTCTACTTGCCGTGGGCACTAAACTGGAGCATGTCATTACTCAGTTGGCTCAT
GAAGTTGCTGAGAAACATGTA---------------------------------------
---GCAATAGAAGGAGATCTAATAGTTCAGCCATCAGATGATCACTTTTGGTTTCATCGT
CCCCAGATTGTCCTCTTCCtgattcatttcatcatccttTTCCAAAATTCATTTGAGATT
GCGTTTTTCTTCTGGATATTGGTTCAATATTCATTTAACTCCTGTATAATGGGACACGTT
CGTTACATTGTCCCAAGACTTGTCATTGGGGTGTTCATTCAGGTGCTCTGTAGTTACAGC
ACTCTCCCGCTCTATGCCATTGTCACACAGATGGGAACTTCTTACAAGAAAGCCATATTT
GAGGAGCGCATGCAAGTAGGAATTGTTAATTGGGCTCAGAAGGTCAAGAAAAAGAAGGGA
TTTAAAGCAGCCCTCATTGGTTCCGGTGCTGGCTCAGGCTCAGGCTCAGGCTCGGGATCA
GGCTCT------ACTCCTGGTCAACCAATTTCTGATACTGGTTCTGCATCTGTGGGAATT
CAGCTGGGAAGATTTGTGCCCAAAGCATCAAAGCCAGAGCAGAGTGATGACTCTAAGTGA

>CsMLO14-JL
---------ATGAGTGGCGGTGGAGAAGGTGAGTCCTTGGAGTATACTCCCACATGGATC
GTCGCCGTCGTCTGCTCTGTCATCGTCGCCATTTCTCTCGCCGCGGAGCGTCTTCTCCAC
TATCTCGGTCAGGTTTTGAATAATAAGAACCAGAAGCCTCTATACGAGGCCTTGCAGAAG
ATCAAGGAGGAGTTGATGCTTTTGGGTTTCATTTCGCTTCTCCTCACTGTTTCGCAGAAC
ACAATTTCAAAGTTTTGCGTACCTGCTTCTTTGGTCGACAAT---CTCCTCCCTTGTAAG
CGCCCTCATCAGGAAGCTAAT---------------------------------------
------------------GATTCGTCTTCTTCAACCTCTCATCACATCTCCGGCTCTTTC
AGACGCCTTCTTGAAGAAACTTCCACTGCTCATTTGGGTTATTGCGCTCATAAGAAAAAA
GTACCCCTTTTATCCGTTGAAGCATTGCACCATTTGCATATCTTTATCTTCGTCCTAGCC
ATTGTCCATGTCACTTTCTGTGTTCTCACTGTTGTGTTTGGAGGGGTAAAGATACGTCAA
TGGAAACGTTGGGAGGATTCTATT---GCAAATGAGAGTTATGACACTGAACAA---GCT
GTTCTTAAGTCTAAGAAAAAGGTAACAAGCGTCCATCAACACGCGTTCATTAAGGACCAC
TTTTTGGGTTTTGGTAAAGACTCAGCTCTACTAGGCTGGCTGCATGCTTTTGTTAAGCAA
TTTTATGCATCTGTGACC---AAATCAGATTATGCGACCATGCGGTTAGGATTCATCATG
ACTCACTGCAGGGGAAATCTT------AAGTTTAATTTTCACAAATATATGATACGTGCT
CTCGAAGATGATTTCAAGAAAGTTGTTGGGATAAGTTGGTACCTTTGGGTTTTTGTGGTC
ATCTTCTTGTTGCTGAATGTTAATGGCTGGCACACATATTTCTGGATAGCATTCATTCCT
TTCTTTCTTCTACTTGCCGTGGGCACTAAACTGGAGCATGTCATTACTCAGTTGGCTCAT
GAAGTTGCTGAGAAACATGTA---------------------------------------
---GCAATAGAAGGAGATCTAATAGTTCAGCCATCAGATGATCACTTTTGGTTTCATCGT
CCCCAGATTGTCCTCTTCCTGATTCATTTCATC---CTTTTCCAAAATTCATTTGAGATT
GCGTTTTTCTTCTGGATATTGGTTCAATATTCATTTAACTCCTGTATAATGGGACACGTT
CGTTACATTGTCCCAAGACTTGTCATTGGGGTGTTCATTCAGGTGCTCTGTAGTTACAGC
ACTCTCCCGCTCTATGCCATTGTCACACAGATGGGAACTTCTTACAAGAAAGCCATATTT
GAGGAGCGCATGCAAGTAGGAATTGTTAATTGGGCTCAGAAGGTCAAGAAAAAGAAGGGA
TTTAAAGCAGCCCTCATTGGTTCCGGTGCTGGCTCAGGCTCAGGCTCAGGCTCGGGATCA
GGCTCT------ACTCCTGGTCAACCAATTTCTGATACTGGTTCTGCATCTGTGGGAATT
CAGCTGGGAAGATTTGTGCCCAAAGCATCAAAGCCAGAGCAGAGTGATGACTCTAAGTGA

>CsMLO14-JLm
---------ATGAGTGGCGGTGGAGAAGGTGAGTCCTTGGAGTATACTCCCACATGGATC
GTCGCCGTCGTCTGCTCTGTCATCGTCGCCATTTCTCTCGCCGCGGAGCGTCTTCTCCAC
TATCTCGGTCAGGTTTTGAATAATAAGAACCAGAAGCCTCTATACGAGGCCTTGCAGAAG
ATCAAGGAGGAGTTGATGCTTTTGGGTTTCATTTCGCTTCTCCTCACTGTTTCGCAGAAC
ACAATTTCAAAGTTTTGCGTACCTGCTTCTTTGGTCGACAAT---CTCCTCCCTTGTAAG
CGCCCTCATCAGGAAGCTAAT---------------------------------------
------------------GATTCGTCTTCTTCAACCTCTCATCACATCTCCGGCTCTTTC
AGACGCCTTCTTGAAGAAACTTCCACTGCTCATTTGGGTTATTGCGCTCATAAGAAAAAA
GTACCCCTTTTATCCGTTGAAGCATTGCACCATTTGCATATCTTTATCTTCGTCCTAGCC
ATTGTCCATGTCACTTTCTGTGTTCTCACTGTTGTGTTTGGAGGGGTAAAGATACGTCAA
TGGAAACGTTGGGAGGATTCTATT---GCAAATGAGAGTTATGACACTGAACAA---GCT
GTTCTTAAGTCTAAGAAAAAGGTAACAAGCGTCCATCAACACGCGTTCATTAAGGACCAC
TTTTTGGGTTTTGGTAAAGACTCAGCTCTACTAGGCTGGCTGCATGCTTTTGTTAAGCAA
TTTTATGCATCTGTGACC---AAATCAGATTATGCGACCATGCGGTTAGGATTCATCATG
ACTCACTGCAGGGGAAATCTT------AAGTTTAATTTTCACAAATATATGATACGTGCT
CTCGAAGATGATTTCAAGAAAGTTGTTGGGATAAGTTGGTACCTTTGGGTTTTTGTGGTC
ATCTTCTTGTTGCTGAATGTTAATGGCTGGCACACATATTTCTGGATAGCATTCATTCCT
TTCTTTCTTCTACTTGCCGTGGGCACTAAACTGGAGCATGTCATTACTCAGTTGGCTCAT
GAAGTTGCTGAGAAACATGTA---------------------------------------
---GCAATAGAAGGAGATCTAATAGTTCAGCCATCAGATGATCACTTTTGGTTTCATCGT
CCCCAGATTGTCCTCTTCCTGATTCATTTCATC---CTTTTCCAAAATTCATTTGAGATT
GCGTTTTTCTTCTGGATATTGGTTCAATATTCATTTAACTCCTGTATAATGGGACACGTT
CGTTACATTGTCCCAAGACTTGTCATTGGGGTGTTCATTCAGGTGCTCTGTAGTTACAGC
ACTCTCCCGCTCTATGCCATTGTCACACAGATGGGAACTTCTTACAAGAAAGCCATATTT
GAGGAGCGCATGCAAGTAGGAATTGTTAATTGGGCTCAGAAGGTCAAGAAAAAGAAGGGA
TTTAAAGCAGCCCTCATTGGTTCCGGTGCTGGCTCAGGCTCAGGCTCAGGCTCGGGATCA
GGCTCT------ACTCCTGGTCAACCAATTTCTGATACTGGTTCTGCATCTGTGGGAATT
CAGCTGGGAAGATTTGTGCCCAAAGCATCAAAGCCAGAGCAGAGTGATGACTCTAAGTGA

>CsMLO7-CBDRx
---ATGGCAGCGACTGCAGATGCTTACGAGAGAACACTTGATCAGACACCCACATGGGCT
GTTGCCGGCGTTTGCGCCGTTATCATTATCATATCAATAGGCTTGGAAAAAGTTCTTCAT
AAGCTTGGAACGTGGTTTACAGATAGGCACAAAAGAGCACTATTTGAAGCCCTTGAGAAG
GTTAAAGCTGAGTTGATGATTCTGGGTTTCATTTCACTTATCCTGACCTTTTTCCAGAGT
TACATTGCCAGAATATGTATCCCCATTAATGTAGCGCAGACC---ATGTTGCCATGTACT
CTTAAGGAAGTAGAAAAAACT---------------------------------------
------------------------------GATGAAGAAGAACATCGCCGTAGACTTTTA
TGGTTTGAGCACAGAGTTTTATCTGCTGTTGACGCTATTCCTAAATGCAAAACTGGATAC
GAACCACTTATTTCTGTTGAAGGATTGCATCAGTTGCACATCCTCATATTCTTCTTAGCT
TGTTTTCATGTGCTATTCAGTGGTATCACAATGTTGCTTGGGAGGCTAAAGATTCGTGGC
TGGAAGAAATGGGAGCTGGAAACG---TTAACCCATGACTACGAATTTTCAACT------
---------GATCCATCAAGATTCAGACTTACTCATGAGACATCATTTGTCCGAGCACAT
---ACCAGCTTCTGGACTAGGACCCCAATCTTTTTCTATATCGGATGCTTCTTTCGACAA
TTTTTTAAGTCTGTTAGT---AAGTCGGACTACTTGACATTACGCAACGGATTTATCTCG
GTGCATTTGGCTCCTGGAAGT------AAATTTGACTTTCAAAAGTATGTCAAGAGATCC
TTGGAAGATGACTTTAAGTTAGTTGTTGGAGTAAGTCCTGTGTTATGGGCGTCATTTGTG
ATCTTCTTGTTGCTGAACGTTGCAAAATGGCAAGCATTATTTTGGGCATCTTTGATCCCT
CTTATTATAATCTTAGCTGTTGGAATTGAACTTCAATCCATCTTGACAAAGATGGCTGTC
GAAATCACTGAGAGGCACGCT---------------------------------------
---GTAGTCCAAGGAATTCCTCTTGTGCAGGGATCAGATAAATACTTTTGGTTTGGTCGG
CCCCAATTGGTCCTTCAGCTAATCCATTTTGCT---TTGTTTCAGAATGCTTTTCAAATA
ACATACTTCCTGTGGATATGGTATTCATATGGATTAAAATCTTGCTTCCATGCTAATTTC
AAGCTTGCCATTATGAAAGTTTCCATGGGGGTTGGTGTCCTATGTTTGTGCAGCTACATT
ACACTTCCACTCTATGCCCTTGTAGCTCAGATGGGTTCAGGAATGAAGAGATCCATCTTT
GATGAACAAACATCTAAGGCCCTTAAGCAGTGGCGCATGGCTGTGAAGAAGAAGCATGGA
GGAAGATCCCCCAAGTCCCCCAGTGTTACCCTTGGTGCTGGAAGCTCAACTCTATCCAAG
GTGCATTCCTCAGGACACACACTGCACCGATTCAAAACCACTGGTCACTCAACTCACTCA
ATGCCCTATGACGATAATGAGATATCTGATATCGAATCTGATATGATGTCTCCCTCTGCG
ACAACAAACTTGATTGTAAGAGTCGATCACGAGGACGAAATGGAAATGAATGTACACAGA
GAACAGGAAACCAGAAATGAAGATGACTTTTCATTTGTAAAGCCCGCTCCACTGAAGTAA

>CsMLO7-PK
---ATGGCAGCGACTGCAGATGCTTACGAGAGAACACTTGATCAGACACCCACATGGGCT
GTTGCCGGCGTTTGCGCCGTTATCATTATCATATCAATAGGCTTAGAAAAAGTTCTTCAT
AAGCTTGGAACGTGGTTTACAGATAGGCACAAAAGAGCACTATTTGAAGCCCTTGAGAAG
GTTAAAGCTGAGTTGATGATTCTGGGTTTCATTTCACTTATCCTGACCTTTTTCCAGAGT
TACATTGCCAGAATATGTATCCCCATTAATGTAGCGCAGACC---ATGTTGCCATGTACT
CTTAAGGAAGTAGAAAAAACT---------------------------------------
------------------------------GATGAAGAAGAACATCGCCGTAGACTTTTA
TGGTTTGAGCACAGAGTTTTATCTGCTGTTGACGCTATTCCTAAATGCAAAACTGGATAC
GAACCACTTATTTCTGTTGAAGGATTGCATCAGTTGCACATCCTCATATTCTTCTTAGCT
TGTTTTCATGTGCTATTCAGTGGTATCACAATGTTGCTTGGGAGGCTAAAGATTCGTGGC
TGGAAGAAATGGGAGCTGGAAACG---TTAACCCATGACTACGAATTTTCAACT------
---------GATCCATCAAGATTCAGACTTACTCATGAGACATCATTTGTCCGAGCACAT
---ACCAGCTTCTGGACTAGGACCCCAATCTTTTTCTATATCGGATGCTTCTTTCGACAA
TTTTTTAAGTCTGTTAGT---AAGTCGGACTACTTGACATTACGCAACGGATTTATCTCG
GTGCATTTGGCTCCTGGAAGT------AAATTTGACTTTCAAAAGTATGTCAAGAGATCC
TTGGAAGATGACTTTAAGTTAGTTGTTGGAGTAAGTCCTGTCTTATGGGCGTCATTTGTG
ATCTTCTTGTTGCTGAACGTTGCAAAATGGCAAGCATTATTTTGGGCATCTTTGATCCCT
CTTATTATAATCTTAGCTGTTGGAATTGAACTTCAATCCATCTTGACAAAGATGGCTGTC
GAAATCACTGAGAGGCACGCT---------------------------------------
---GTAGTCCAAGGAATTCCTCTTGTGCAGGGATCAGATAAATACTTTTGGTTTGGTCGG
CCCCAATTGGTCCTTCAGCTAATCCATTTTGCT---TTGTTTCAGAATGCTTTTCAAATA
ACATACTTCCTGTGGATATGGTATTCATATGGATTAAAATCTTGCTTCCATGCTAATTTC
AAGCTTGCCATTATGAAAGTTTCTATGGGGGTTGGTGTCCTATGTTTGTGCAGCTACATT
ACACTTCCACTCTATGCCCTTGTAGCTCAGATGGGTTCAGGAATGAAGAGATCCATCTTT
GATGAACAAACATCTAAGGCCCTTAAGCAGTGGCGCATGGCTGTGAAGAAGAAGCATGGA
GGAAGATCCCCCAAGTCCCCCAGTGTTACCCTTGGTGCTGGAAGCTCAACTCTATCTAAG
GTGCATTCCTCAGGACACACACTGCACCGCTTCAAAACCACTGGTCACTCAACTCACTCA
ATGCCCTATGACGATAATGAGATATCTGATATTGAATCTGATATGATGTCTCCCTCTGCG
ACAACAAACTTGATTGTAAGAGTCGATCACGAGGACGAAATGGAAATGAATGTACACAGA
GAACAGGAAACCAGAAATGAAGATGACTTTTCATTTGTAAAGCCCGCTCCACTGAAGTAA

>CsMLO7-FN
---ATGGCAGCGACTGCAGATGCTTACGAGAGAACACTTGATCAGACACCCACATGGGCT
GTTGCCGGCGTTTGCGCCGTTATCATTATCATATCAATAGGCTTGGAAAAAGTTCTTCAT
AAGCTTGGAACGTGGTTTACAGATAGGCACAAAAGAGCACTATTTGAAGCCCTTGAGAAG
GTTAAAGCTGAGTTGATGATTCTGGGTTTCATTTCACTTATCCTGACCTTTTTCCAGAGT
TACATTGCCAGAATATGTATCCCCATTAATGTAGCGCAGACC---ATGTTGCCATGTACT
CTTAAGGAAGTAGAAAAAACT---------------------------------------
------------------------------GATGAAGAAGAACATCGCCGTAGACTTTTA
TGGTTTGAGCACAGAGTTTTATCTGCTGTTGACGCTATTCCTAAATGCAAAACTGGATAC
GAACCACTTATTTCTGTTGAAGGATTGCATCAGTTGCACATCCTCATATTCTTCTTAGCT
TGTTTTCATGTGCTATTCAGTGGTATCACAATGTTGCTTGGGAGGCTAAAGATTCGTGGC
TGGAAGAAATGGGAGCTGGAAACG---TTAACCCATGACTACGAATTTTCAACT------
---------GATCCATCAAGATTCAGACTTACTCATGAGACATCATTTGTCCGAGCACAT
---ACCAGCTTCTGGACTAGGACCCCAATCTTTTTCTATATCGGATGCTTCTTTCGACAA
TTTTTTAAGTCTGTTAGT---AAGTCGGACTACTTGACATTACGCAACGGATTTATCTCG
GTGCATTTGGCTCCTGGAAGT------AAATTTGACTTTCAAAAGTATGTCAAGAGATCC
TTGGAAGATGACTTTAAGTTAGTTGTTGGAGTAAGTCCTGTGTTATGGGCGTCATTTGTG
ATCTTCTTGTTGCTGAACGTTGCAAAATGGCAAGCATTATTTTGGGCATCTTTGATCCCT
CTTATTATAATCTTAGCTGTTGGAATTGAACTTCAATCCATCTTGACAAAGATGGCTGTC
GAAATCACTGAGAGGCACGCT---------------------------------------
---GTAGTCCAAGGAATTCCTCTTGTGCAGGGATCAGATAAATACTTTTGGTTTGGTCGG
CCCCAATTGGTCCTTCAGCTAATCCATTTTGCT---TTGTTTCAGAATGCTTTTCAAATA
ACATACTTCCTGTGGATATGGTATTCATATGGATTAAAATCTTGCTTCCATGCTAATTTC
AAGCTTGCCATTATGAAAGTTTCCATGGGGGTTGGTGTCCTATGTTTGTGCAGCTACATT
ACACTTCCACTCTATGCCCTTGTAGCTCAGATGGGTTCAGGAATGAAGAGATCCATCTTT
GATGAACAAACATCTAAGGCCCTTAAGCAGTGGCGCATGGCTGTGAAGAAGAAGCATGGA
GGAAGATCCCCCAAGTCCCCCAGTGTTACCCTTGGTGCTGGAAGCTCAACTCTATCCAAG
GTGCATTCCTCAGGACACACACTGCACCGATTCAAAACCACTGGTCACTCAACTCACTCA
ATGCCCTATGACGATAATGAGATATCTGATATCGAATCTGATATGATGTCTCCCTCTGCG
ACAACAAACTTGATTGTAAGAGTCGATCACGAGGACGAAATGGAAATGAATGTACACAGA
GAACAGGAAACCAGAAATGAAGATGACTTTTCATTTGTAAAGCCCGCTCCACTGAAGTAA

>CsMLO7-JL
---ATGGCAGCGACTGCAGATGCTTACGAGAGAACACTTGATCAGACACCCACATGGGCT
GTTGCCGGCGTTTGCGCCGTTATCATTATCATATCAATAGGCTTGGAAAAAGTTCTTCAT
AAGCTTGGAACGTGGTTTACAGATAGGCACAAAAGAGCACTATTTGAAGCCCTTGAGAAG
GTTAAAGCTGAGTTGATGATTCTGGGTTTCATTTCACTTATCCTGACCTTTTTCCAGAGT
TACATTGCCAGAATATGTATCCCCATTAATGTAGCGCAGACC---ATGTTGCCATGTACT
CTTAAGGAAGTAGAAAAAACT---------------------------------------
------------------------------GATGAAGAAGAACATCGCCGTAGACTTTTA
TGGTTTGAGCACAGAGTTTTATCTGCTGTTGACGCTATTCCTAAATGCAAAACTGGATAC
GAACCACTTATTTCTGTTGAAGGATTGCATCAGTTGCACATCCTCATATTCTTCTTAGCT
TGTTTTCATGTGCTATTCAGTGGTATCACAATGTTGCTTGGGAGGCTAAAGATTCGTGGC
TGGAAGAAATGGGAGCTGGAGACG---TTAACCCATGACTACGAATTTTCAACT------
---------GATCCATCAAGATTCAGACTTACTCATGAGACATCATTTGTCCGAGCACAT
---ACCAGCTTCTGGACTAGGACCCCAATCTTTTTCTATGTCGGATGCTTCTTCCGACAA
TTTTTTAAGTCTGTTAGT---AAGTCGGACTACTTGACATTACGCAACGGATTTATCTCG
GTGCATTTGGCTCCTGGAAGT------AAATTTGACTTTCAAAAGTATGTCAAGAGATCC
TTGGAAGATGACTTTAAGTTAGTTGTTGGAGTAAGTCCTGTGTTATGGGCGTCATTTGTG
ATCTTCTTGTTGCTGAACGTTGCAAAATGGCAAGCATTATTTTGGGCATCTTTGATCCCT
CTTATTATAATCTTAGCTGTTGGAATTGAACTTCAATCCATCTTGACAAAGATGGCTGTC
GAAATCACTGAGAGGCACGCT---------------------------------------
---GTAGTCCAAGGAATTCCTCTTGTGCAGGGATCAGATAAATACTTTTGGTTTGGTCGG
CCCCAATTGGTCCTTCAGCTAATCCATTTTGCT---TTGTTTCAGAATGCTTTTCAAATA
ACATACTTCCTGTGGATATGGTATTCATATGGATTAAAATCTTGCTTCCATGCTAATTTC
AAGCTTGCCATTATGAAAGTTTCTATGGGGGTTGGTGTCCTATGTTTGTGCAGCTACATT
ACACTTCCACTCTATGCCCTTGTAGCTCAGATGGGTTCAGGAATGAAGAGATCCATCTTT
GATGAACAAACATCTAAGGCCCTTAAGCAGTGGCGCATGGCTGTGAAGAAGAAGCATGGA
GGAAGATCCCCCAAGTCCCCCAGTGTTACCCTTGGTGCTGGAAGCTCAACTCTATCTAAG
GTGCATTCCTCAGGACACACACTGCACCGATTCAAAACCACTGGTCACTCAACTCACTCA
ATGCCCTATGACGATAATGAGATATCTGATATTGAATCTGATATGATGTCTCCCTCTGCG
ACAACAAACTTGATTGTAAGAGTCGATCACGAGGACGAAATGGAAATGAATGTACACAGA
GAACAGGAAACCAGAAATGAAGATGACTTTTCATTTGTAAAGCCCGCTCCACTGAAGTAA

>CsMLO7-JLm
---ATGGCAGCGACTGCAGATGCTTACGAGAGAACACTTGATCAGACACCCACATGGGCT
GTTGCCGGCGTTTGCGCCGTTATCATTATCATATCAATAGGCTTGGAAAAAGTTCTTCAT
AAGCTTGGAACGTGGTTTACAGATAGGCACAAAAGAGCACTATTTGAAGCCCTTGAGAAG
GTTAAAGCTGAGTTGATGATTCTGGGTTTCATTTCACTTATCCTGACCTTTTTCCAGAGT
TACATTGCCAGAATATGTATCCCCATTAATGTAGCGCAGACC---ATGTTGCCATGTACT
CTTAAGGAAGTAGAAAAAACT---------------------------------------
------------------------------GATGAAGAAGAACATCGCCGTAGACTTTTA
TGGTTTGAGCACAGAGTTTTATCTGCTGTTGACGCTATTCCTAAATGCAAAACTGGATAC
GAACCACTTATTTCTGTTGAAGGATTGCATCAGTTGCACATCCTCATATTCTTCTTAGCT
TGTTTTCATGTGCTATTCAGTGGTATCACAATGTTGCTTGGGAGGCTAAAGATTCGTGGC
TGGAAGAAATGGGAGCTGGAGACG---TTAACCCATGACTACGAATTTTCAACT------
---------GATCCATCAAGATTCAGACTTACTCATGAGACATCATTTGTCCGAGCACAT
---ACCAGCTTCTGGACTAGGACCCCAATCTTTTTCTATGTCGGATGCTTCTTCCGACAA
TTTTTTAAGTCTGTTAGt---aagtcggactacttgacattacgcaacggatttatctcg
gtgcatttggctcctggaagt------aaatttgactttcaaaagtatgtcaagagatcc
ttggaagatgactttaagttagttgttggagtaagtcctgtgttatgggcgtcatttgtg
atcttcttgttgctgaacgttgcaaaatggcaagcattattttgggcatCTTTGATCCCT
CTTATTATAATCTTAGCTGTTGGAATTGAACTTCAATCCATCTTGACAAAGATGGCTGTC
GAAATCACTGAGAGGCACGCT---------------------------------------
---GTAGTCCAAGGAATTCCTCTTGTGCAGGGATCAGATAAATACTTTTGGTTTGGTCGG
CCCCAATTGGTCCTTCAGCTAATCCATTTTGCT---TTGTTTCAGAATGCTTTTCAAATA
ACATACTTCCTGTGGATATGGtattcatatggattaaaatcttgcttccatgctaatttc
aagcttgccattatgaaagtttctatgggggttggtgtcctatgtttgtgcagctacatt
acacttccactctatgcccttgtagctcagatgggttcaggaatgaagagatccatcttt
gatgaacaaacatctaaggcccttaagcagtggcgcatggctgtgaagaagaagcatgga
ggaagatcccccaagtcccccagtgttacccttggtgctggaagctcaactctatctaag
gtgcattcctcaggacacacactgcaccgattcaaaaccactggtcactcaactcactca
atgccctatgacgataatgagatatctgatattgaatctgatatgatgtctccctctgcg
acaacaaacttgattgtaagagtcgatcacgaggacgaaatggaaatgaatgtacacaga
gaacaggaaaccagaaatgaagatgacttttcatttgtaaagcccgctccactgaagtaa

>CsMLO8-CBDRx
ATGGGGGGTGGAGAAGGATCTAGTGCCCCAAGGGAACTTGATCAGACACCAACCTGGGCT
GTGGCCTCTGTTTGTGCTGTCATCATTGTCATTTCTATTCTCTTGGAGAAAGTTCTTCAT
ATGGTTGGAGAATGGTTTCAAGAAAGAAAAAAGAACGCTTTGTTTGAAGCTCTTCAGAAA
GTGAAAGGGGAGTTGATGGTTCTAGGATTCATTTCTCTGATTATGACTTTTGGTCAAAAC
TACATAGCAAGGATTTGTGTTCCGACGCATAGTTCTGTGATT---ATGTTGCCCTGTCCT
TTGAGCTCAAATGATAATAGC------------------------------------TAT
GAAGTGGGGCATGAGCCAGAGACCAAAGGCGGCGAACATGAACACCATCGAAAGCTTTTG
TGGTTTGAACGTAGATATTTAGCTTCTGGTAGCGTAGGCCCCGGTTGCAAACCGGGGTAT
GTGCCACTCATATCTCTCAATGCCTTACATCAGTTACACATCTTCATATTCTTTTTAGCA
GTGTTTCATGTTATTTACAGTGCCATAACAATGGCACTTGGAAGATTAAAGATTCGAGGT
TGGAAAGAATGGGAACAAGAGACT------GATCATCATCAAGAATACATGAAT------
---------GATCCTATGAGATTCAGGCTTACTCATGAGACATCTTTCGTGAAGGATCAC
---ACAAGATCCTGGACTAAAAATCCTTTCACCTTCTATCTTGTGTGTTTTCTTCGACAA
TTCATTAGGTCTGTTCGT---AAGGCCGATTACTTGACCATGAGACATGGATTTGTCACT
GTTCATTTAGCTCCTGGAAGC------AAGTTTAATTTCCAAAAGTACATCAAAAGATCA
TTAGAAGATGACTTTAAGGTGGTTGTGGGAATAACTCCAGTATTATGGTCTTCATTGGTG
TTCTTTCTACTTCTCAATGTACATGGATGGCAGGCTATGTTTTGGTTGTCCATGGTGCCT
TTAGTGGTGACCTTAGCAGTTGGAACAAAGCTTCAAGGAATTATAACAAATATGGCACTA
GAAATCCAAGAAAGACATGCT---------------------------------------
---GTAGTACAAGGGATACCTCTAGTGCAAGTCTCAGATAGACATTTTTGGTTTAGTTGG
CCTCGATTGATTCTTCATCTCATCCATTTTGTC---TTATTTCAGAATGCATTTGAGATA
ACATATTTCTTTTGGATATGGTATGAGTTTGGATTGAGATCTTGCTTTCATGATGATTTT
AATCTCATAATTTTAAGAGTTGCCCTTGGTGTGGTAGTTCAATTCGTGTCTGCCTATGTG
ACGCTACCATTGTATGCACTTGTGACTCAGATGGGATCAACAATGAAGAGGTCAATATTC
GATGAACAAACATCAAAGGCACTAAAGCAGTGGCACAAAAAGGCAGTGAAAAAGAAGGAT
GAAAAAGTGAGATCTCCCACAAGGGTGTTGGGAGGAAGCCCTGGAGATTCACCTCCACAT
TCTCCCATGTACAAGCACAAAAGAGCTGAGTCTCAGCCTGATGATGCTGCCAATGTCATG
GCCTCTGTCGATATTCACCACCAACATCATCATTCTCCTCCCAATATCAATACTAATAAT
ACTAACAATAACACTAGTCATAATAATAATAATGCCTTTGATAGCCATGCTGATATTCTT
CTATAA
>CsMLO8-PK
ATGGGGGGTGGAGAAGGATCTAGTGCCCCAAGGGAGCTTGATCAGACACCAACCTGGGCT
GTGGCCTCTGTTTGTGCTGTCATCATTGTCATTTCTATTCTCTTGGAGAAAGTTCTTCAT
ATGGTTGGAGAATGGtttcaagaaagaaaaaagaacgCTTTGTTTGAAGCTCTTCAGAAA
GTGAAAGGGGAGTTGATGGTTCTAGGATTCATTTCTCTGATTATGACTTTTGGTCAAAAC
TACATAGCAAGGATTTGTGTTCCGACGCATAGTTCTGTGATT---ATGTTGCCTTGTCCT
TTGAGCTCAAATGATAATAGC------------------------------------TAT
GAAGTGGGGCATGAGCCAGAGACCAAAGGCGGCGAACATGAACACCATCGAAAGCTTTTG
TGGTTTGAACGTAGATATTTAGCTTCTGGTAGCGTAGGCCCCGGTTGCAAACCGGGGTAT
GTGCCACTCATATCTCTCAATGCCTTACATCAGTTACACATCTTCATATTCTTTTTAGCA
GTGTTTCATGTTATTTACAGTGCCATAACAATGGCACTTGGAAGATTAAAGATTCGAGGT
TGGAAAGAATGGGAACAAGAGACT------GATCATCATCAAGAATACATGAAT------
---------GATCCTATGAGATTCAGGCTTACTCATGAGACATCTTTCGTGAAGGATCAC
---ACAAGATCCTGGACTAAAAATCCTTTCACCTTCTATCTTGTGTGTTTTCTTCGACAA
TTCATTAGGTCTGTTCGT---AAGGCTGATTACTTGACCATGAGACATGGATTTGTCACT
GTTCATTTAGCACCTGGAAGC------AAGTTTAATTTCCAAAAGTACATCAAAAGATCA
TTAGAAGATGACTTTAAGGTGGTTGTGGGAATAACCCCAGTATTATGGTCTTCATTGGTG
TTCTTTCTACTTCTCAATGTACAtgGATGGCAGGCTATGTTTTGGTTGTCCATGGTGCCT
TTAGTGGTGACCTTAGCAGTTGGAACAAAGCTTCAAGGAATTATAACAAATATGGCACTA
GAAATCCAAGAAAGACATGCT---------------------------------------
---GTAGTACAAGGGATACCTCTAGTGCAAGTCTCAGATAGACATTTTTGGTTTAGTTGG
CCTCGATTGATTCTCCATCTCATCCATTTTGTC---TTATTTCAGAATGCATTTGAGATA
ACATATTTCTTTTGGATATGGTATGAGTTTGGATTGAGATCTTGCTTTCATGATGATTTT
AATCTCATAATTTTAAGAGTTGCCCTTGGTGTGGTAGTTCAATTCGTGTCTGCCTATGTG
ACACTACCATTGTATGCACTTGTGACTCAGATGGGATCAACAATGAAGAGGTCAATATTC
GATGAACAAACATCAAAGGCACTAAAGCAGTGGCACAAAAAGGCAGTGAAAAAGAAGGAT
GAAAAAGTAAGATCTCCCACAAGGGTGTTGGGAGGAAGCCCTGGAGATTCACCTCCACAT
TCTCCCATGTACAAGCACAAAAGAGCTGAGTCTCAGCCTGATGATGCTGCCAATGTCATG
GCCTCTGTCGATATTCACCACCAACATCATCATTCTCCTCCCAATATCAATACTAATAAT
ACTAACAATAACACtagtcataataataataatgcctTTGATAGCCATGCTGATATTCTT
CTATAA
>CsMLO8-FN
ATGGGGGGTGGAGAAGGATCTAGTGCCCCAAGGGAGCTTGATCAGACACCAACCTGGGCT
GTGGCCTCTGTTTGTGCTGTCATCATTGTCATTTCTATTCTCTTGGAGAAAGTTCTTCAT
ATGGTTGGAGAATGGtttcaagaaagaaaaaagaacgCTTTGTTTGAAGCTCTTCAGAAA
GTGAAAGGGGAGTTGATGGTTCTAGGATTCATTTCTCTGATTATGACTTTTGGTCAAAAC
TACATAGCAAGGATTTGTGTTCCGACGCATAGTTCTGTGATT---ATGTTGCCCTGTCCT
TTGAGCTCAAATGATAATAGC------------------------------------TAT
GAAGTGGGGCATGAGCCAGAGACCAAAGGCGGCGAACATGAACACCATCGAAAGCTTTTG
TGGTTTGAACGTAGATATTTAGCTTCTGGTAGCGTAGGCCCCGGTTGCAAACCGGGGTAT
GTGCCACTCATATCTCTCAATGCCTTACATCAGCTACACATCTTCATATTCTTTTTAGCA
GTGTTTCATGTTATTTACAGTGCCATAACAATGGCACTTGGAAGATTAAAGATTCGAGGT
TGGAAAGAATGGGAACAAGAGACT------GATCATCATCAAGAATACATGAAT------
---------GATCCTATGAGATTTAGGCTTACTCATGAGACATCTTTCGTGAAGGATCAC
---ACAAGATCCTGGACTAAAAATCCTTTCACCTTCTATCTTGTGTGTTTTCTTCGACAA
TTCATTAGGTCTGTTCGT---AAGGCCGATTACTTGACCATGAGACATGGATTTGTCACT
GTTCATTTAGCACCTGGAAGC------AAGTTTAATTTCCAAAAGTACATCAAAAGATCA
TTAGAAGATGACTTTAAGGTGGTTGTGGGAATAACCCCAGTATTATGGTCTTCATTGGTG
TTCTTTCTACTTCTCAATGTACATGGATGGCAGGCTATGTTTTGGTTGTCCATGGTGCCT
TTAGTGGTGACCTTAGCAGTTGGAACAAAGCTTCAAGGAATTATAACAAATATGGCACTA
GAAATCCAAGAAAGACATGCT---------------------------------------
---GTAGTACAAGGGATACCTCTAGTGCAAGTCTCAGATAGACATTTTTGGTTTAGTTGG
CCTCGATTGATTCTCCATCTCATCCATTTTGTC---TTATTTCAGAATGCATTTGAGATA
ACATATTTCTTTTGGATATGGTATGAGTTTGGATTGAGATCTTGCTTTCATGATGATTTT
AATCTCATAATTTTAAGAGTTGCCCTTGGTGTGGTAGTTCAATTCGTGTCTGCCTATGTG
ACGCTACCATTGTATGCACTTGTGACTCAGATGGGATCAACAATGAAGAGGTCAATATTC
GATGAACAAACATCAAAGGCACTAAAGCAGTGGCACAAAAAGGCAGTGAAAAAGAAGGAT
GAAAAAGTAAGATCTCCCACAAGGGTGTTGGGCGGAAGCCCTGGAGATTCACCTCCACAT
TCTCCCATGTACAAGCACAAAAGAGCTGAGTCTCAGCCTGATGATGCTGCCAATGTCATG
GCCTCTGTCGATATTCACCACCAACATCATCATTCTCCTCCCAATATCAATACTAATAAT
ACTAACAATAACACtagtcataataataataatgcctTTGATAGCCATGCTGATATTCTT
CTATAA
>CsMLO8-JL
ATGGGGGGTGGAGAAGGATCTAGTGCCCCAAGGGAGCTTGATCAGACACCAACCTGGGCT
GTGGCCTCTGTTTGTGCTGTCATCATTGTCATTTCTATTCTCTTGGAGAAAGTTCTTCAT
ATGGTTGGAGAATGGTTTCAAGAAAGAAAAAAGAACGCTTTGTTTGAAGCTCTTCAGAAA
GTGAAAGGGGAGTTGATGGTTCTAGGATTCATTTCTCTGATTATGACTTTTGGTCAAAAC
TACATAGCAAGGATTTGTGTTCCGACGCATAGTTCTGTGATT---ATGTTGCCCTGTCCT
TTGAGCTCAAATGATAATGGC------------------------------------TAT
GAAGTGGGGCATGAGCCAGAGACCAAAGGCGGCGAACATGAACACCATCGAAAGCTTTTG
TGGTTTGAACGTAGATATTTAGCTTCTGGTAGCGTAGGCCCCGGTTGCAAACCGGGGTAT
GTGCCACTCATATCTCTCAATGCCTTACATCAGTTGCACATCTTCATATTCTTTTTAGCA
GTGTTTCATGTTATTTACAGTGCCATAACAATGGCACTTGGAAGATTAAAGATTCGAGGT
TGGAAAGAATGGGAACAAGAGACT------GATCATCATCAAGAATACATGAAT------
---------GATCCTATGAGATTCAGGCTTACTCATGAGACATCTTTCGTGAAAGATCAC
---ACAAGATCCTGGACTAAAAATCCTTTCACCTTCTATCTTGTGTGTTTTCTTCGACAA
TTCATTAGGTCTGTTCGT---AAGGCCGATTACTTGACCATGAGACATGGATTTGTCACT
GTTCATTTAGCACCTGGAAGC------AAGTTTAATTTCCAAAAGTACATCAAAAGATCA
TTAGAAGATGACTTTAAGGTGGTTGTGGGAATAACCCCAGTATTATGGTCTTCATTGGTG
TTCTTTCTACTTCTCAATGTACATGGATGGCAGGCTATGTTTTGGTTGTCCATGGTGCCT
TTAGTGGTGACCTTAGCAGTTGGAACAAAGCTTCAAGGAATTATAACAAATATGGCACTA
GAAATCCAAGAAAGACATGCT---------------------------------------
---GTAGTACAAGGGATACCTCTAGTGCAAGTCTCAGATAGACATTTTTGGTTTAGTTGG
CCTCGATTGATTCTCCATCTCATCCATTTTGTC---TTATTTCAGAATGCATTTGAGATA
ACATATTTCTTTTGGATATGGTATGAGTTTGGATTGAGATCTTGCTTTCATGATGATTTT
AATCTCATAATTTTAAGAGTTGCCCTTGGTGTGGTAGTTCAATTCGTGTCTGCCTATGTG
ACGCTACCATTGTATGCACTTGTGACTCAGATGGGATCAACAATGAAAAGGTCAATATTC
GATGAACAAACATCAAAGGCACTAAAGCAGTGGCACAAAAAGGCAGTGAAAAAGAAGGAT
GAAAAAGTAAGATCTCCCACAAGGGTGTTGGGAGGAAGCCCTGGAGATTCACCTCCACAT
TCTCCCATGTACAAGCACAAAAGAGCTGAGTCTCAGCCTGATGATGCTGCCAATGTCATG
GCCTCTGTCGATATTCACCACCAACATCATCATTCTCCTCCCAATATCAATACTAATAAT
ACTAACAATAACACTAGTCATAATAATAATAATGCCTTTGATAGCCATGCTGATATTCTT
CTATAA
>CsMLO8-JLm
ATGGGGGGTGGAGAAGGATCTAGTGCCCCAAGGGAGCTTGATCAGACACCAACCTGGGCT
GTGGCCTCTGTTTGTGCTGTCATCATTGTCATTTCTATTCTCTTGGAGAAAGTTCTTCAT
ATGGTTGGAGAATGGTTTCAAGAAAGAAAAAAGAACGCTTTGTTTGAAGCTCTTCAGAAA
GTGAAAGGGGAGTTGATGGTTCTAGGATTCATTTCTCTGATTATGACTTTTGGTCAAAAC
TACATAGCAAGGATTTGTGTTCCGACGCATAGTTCTGTGATT---ATGTTGCCCTGTCCT
TTGAGCTCAAATGATAATGGC------------------------------------TAT
GAAGTGGGGCATGAGCCAGAGACCAAAGGCGGCGAACATGAACACCATCGAAAGCTTTTG
TGGTTTGAACGTAGATATTTAGCTTCTGGTAGCGTAGGCCCCGGTTGCAAACCGGGGTAT
GTGCCACTCATATCTCTCAATGCCTTACATCAGTTGCACATCTTCATATTCTTTTTAGCA
GTGTTTCATGTTATTTACAGTGCCATAACAATGGCACTTGGAAGATTAAAGATTCGAGGT
TGGAAAGAATGGGAACAAGAGACT------GATCATCATCAAGAATACATGAAT------
---------GATCCTATGAGATTCAGGCTTACTCATGAGACATCTTTCGTGAAAGATCAC
---ACAAGATCCTGGACTAAAAATCCTTTCACCTTCTATCTTGTGTGTTTTCTTCGACAA
TTCATTAGGTCTGTTCGT---AAGGCCGATTACTTGACCATGAGACATGGATTTGTCACT
GTTCATTTAGCACCTGGAAGC------AAGTTTAATTTCCAAAAGTACATCAAAAGATCA
TTAGAAGATGACTTTAAGGTGGTTGTGGGAATAACCCCAGTATTATGGTCTTCATTGGTG
TTCTTTCTACTTCTCAATGTACATGGATGGCAGGCTATGTTTTGGTTGTCCATGGTGCCT
TTAGTGGTGACCTTAGCAGTTGGAACAAAGCTTCAAGGAATTATAACAAATATGGCACTA
GAAATCCAAGAAAGACATGCT---------------------------------------
---GTAGTACAAGGGATACCTCTAGTGCAAGTCTCAGATAGACATTTTTGGTTTAGTTGG
CCTCGATTGATTCTCCATCTCATCCATTTTGTC---TTATTTCAGAATGCATTTGAGATA
ACATATTTCTTTTGGATATGGTATGAGTTTGGATTGAGATCTTGCTTTCATGATGATTTT
AATCTCATAATTTTAAGAGTTGCCCTTGGTGTGGTAGTTCAATTCGTGTCTGCCTATGTG
ACGCTACCATTGTATGCACTTGTGACTCAGATGGGATCAACAATGAAAAGGTCAATATTC
GATGAACAAACATCAAAGGCACTAAAGCAGTGGCACAAAAAGGCAGTGAAAAAGAAGGAT
GAAAAAGTAAGATCTCCCACAAGGGTGTTGGGAGGAAGCCCTGGAGATTCACCTCCACAT
TCTCCCATGTACAAGCACAAAAGAGCTGAGTCTCAGCCTGATGATGCTGCCAATGTCATG
GCCTCTGTCGATATTCACCACCAACATCATCATTCTCCTCCCAATATCAATACTAATAAT
ACTAACAATAACACTAGTCATAATAATAATAATGCCTTTGATAGCCATGCTGATATTCTT
CTATAA
>CsMLO15-PK
------ATGGCTGCAGGGGCTCCTGGAGAAAGGACACTTCAAGAGACACCTACATGGGCT
GTGGCTCTTGTTTGTTCTATTTTTGTTATCATTTCTGTTCTTATAGAACATGCAATTCAT
TCTCTTGGAAAGTTTTTCAAGAAGAGAAATAAAAAGGCTATGATCGAAGCTCTGGAGAAA
ATTAAAGCTGAACTAATGCTACTGGGGTTTATATCTCTATTACTGACTGTGGGGACACAG
TACATTTCTAAAATATGCATTCCTGCAAAGTTTGGAGATGTT---ATGCTTCCATGTAAG
GGTACAAAGATGGATCATGAT---------------------------------------
---------------GATGACAGAAGAAAATTGTTGTCTTATGATGATGATGATCATCAT
CATGTTATATGGCGCAGAGCTTTGGCATCATCCCCTGACTATTGTTCCACTTATGGGAAA
GTTCCATTAATTACCTATACAGGAGTGCACCAATTGCATATATTCATATTCGTTCTTGCA
GTGTTTCATGTTCTCTACAGCGTTATTACCATCGCACTCGGCAAAGCCAAAATGAAGAAA
TGGAAGGTTTGGGAATCGGAAACA---TCCTCATTCGAATATCAATTTACAAAT------
---------GATCCTGAGAGATTTAGGTTTACTCGTCAAACATCTTTTGTGAAACGCCAC
---TCTGGT---ATTTCTAGAACACCTGGAATTAGATGGATTGTGGCCTTCTTCAGACAA
TTCTTTAATTCAGTAACA---AAAGTGGACTATATGACAATGCGTCATGGATTTATAAAC
GCTCATTTTGCTCCAGATGCA------AAATTTGACTTTTGTAAGTACATAAAGAGATCC
ATGGAAGATGATTTCGAAAAGGTCGTCGGTATTAGCATACCATTATGGATCTTTGCAGTT
GTCTTCTTGCTTCTAAATGTTTACAAATGGTACACACTCACCTGGCTGTCATTTGCACCG
GTCATTATTGTTCTGTTAGTGGGTACAAAGCTTGAATTGATAGTGATGGAGATGGCTGAA
GAAATCCAAGACCGAACGACC---------------------------------------
---ATTGTGAGGGGTGCTCCTATAGTAGAGCCAAGCAACAAATTCTTCTGGTTCAATCGC
CCTCACTGGATTTTGCTCTTGATACATTTTACT---TTATTCGAAAATGCATTTCAAATG
GCATATTTCCTATGGACATGGTACGAATTCGGGATCACATCTTGCTTCCACGAAAACTTA
ACAGCAATTCTGATAAGAGTCTGCTTAGGCATAGCCTTACAATTCCTTTGCAGCTATATA
ACTTTTCCACTATATTCATTAATAACACAAATGGGATCTCATATGAAAAAGACAATATTC
GAGCAACAAACAGCGAATGCTCTAACGAAATGGCATAAGACTGCAATATCAGCAAGAAAG
AAAGGAGAGAGAAAAGGGTCGATGGACATGACGAGTGGCACTTCATCAGTAGGAGGGTTT
AGTGTTATGATGAGTAGTGGTGAAAACACACCAAGCCAAGGTTCATCCCCACTCCATTTG
CTTCATACCCATAACAAACAAAACTACTACTACAATAACAACAACAACTCCACTACTACT
ACTCAAACTCGAGATCAAGTTCAATCCGACGTCGTTCTTGTCAACTTTCCCACTCTTGTA
GCACAAATAGAAGGAGACCAACCTTGTCATCATGTCATCCCATGA
>CsMLO15-FN
------ATGGCTGCAGGGGCTCCTGGAGAAAGGACACTTCAAGAGACACCTACATGGGCT
GTGGCTCTTGTTTGTTCTATTTTtGTTATCATTTCTGTTCTTATAGAACATGCAATTCAT
TCTCTTGGAAAGTTTTTCAAGAAGAGAAATAAAAAGGCTATGATCGAAGCTCTGGAGAAA
ATTAAAGCTGAACTAATGCTACTGGGGTTTATATCTCTATTACTGACTGTGGGGACACAG
TACATTTCTAAAATATGCATTCCTGCAAAGTTTGGAGATGTT---ATGCTTCCATGTAAG
GGTACAAAGATGGATCATGAT---------------------------------------
---------------GATGACAGAAGAAAATTGTTGTCTTATGATGATGATGATCATCAT
CATGTTATATGGCGCAGAGCTTTGGCATCATCCCCTGACTATTGTTCCACTTATGGGAAA
GTTCCATTAATTACCTATACAGGAGTGCACCAATTGCATATATTCATATTCGTTCTTGCA
GTGTTTCATGTTCTCTACAGCGTTATTACCATCGCACTCGGCAAAGCCAAAATGAAGAAA
TGGAAGGTTTGGGAATCGGAAACA---TCCTCATTCGAATATCAATTTACAAAT------
---------GATCCTGAGAGATTTAGGTTTACTCGTCAAACATcTTTTGTGAAACGCCAC
---TCTGGT---CTTTCTAGAACACCTGGAATTAGATGGATTGTGGCCTTCTTCAGACAA
TTCTTTAATTCAGTAACA---AAAGTGGACTATATGACAATGCGTCATGGATTTATAAAC
GCTCATTTTGCTCCAGATGCA------AAATTTGACTTTtGTAAGTACATAAAGAGATCC
ATGGAAGATGATTTCGAAAAGGTCGTCGGTATTAGCATACCATTATGGATCTTTGCAGTT
GTCTTCTTGCTTCTAAATGTTtACAAATGGTACACACTCACCTGGCTGTCATTTGCACCG
GTCATTATTGTTCTGTTAGTGGGTACAAAGCTTGAATTGATAGTGATGGAGATGGCTGAA
GAAATCCAAGACCGAACGACC---------------------------------------
---AtTGTGAGGGGTGCTCCTATAGTAGAGCCAAGCAACAAATTCTTCTGGTTCAATCGC
CCTCACTGGATTtTGCTCTTGATACATTTTACT---TTATTCGAAAATGCATTTCAAATG
GCATATTTCCTATGGACATGGTACGAATTCGGGATCACATCTTGCTTCCACGAAAACTTA
ACAGCAATTCTGATAAGAGTCTGCTTAGGCATAGCCTTACAATTCCTTTGCAGCTATATA
ACTTTTCCACTATAT---TTAATAACACAAATGGGATCTCATATGAAAAAGACAATATTC
GAGCAACAAACAGCGAATGCTCTAACGAAATGGCATAAGACTGCAATATCAGCAAGAAAG
AAAGGAGAGAGAAAAGGGTCGATGGACATGACGAGTGGCACTTCATCAGTAGGAGGGTTT
AGTGTTATGATGAGTAGTGGTGAAAACACACCAAGCCAAGGTTCATCCCCACTCCATTTG
CTTCATACCCATAACAAACAAAACTACTACTACAATAACAACAACAACTCCACTACTACT
ACTCAAACTCGAGATCAAGTTCAATCCGACGTCGTTCTTGTCAACTTTCCCACTCTTGTA
GCACAAATAGAAGGAGACCAACCTTGTCATCATGTCATCCCATGA
>CsMLO15-JL
------ATGGCTGCAGGGGCTCCTGGAGAAAGGACACTTCAAGAGACACCTACATGGGCT
GTGGCTCTTGTTTGTTCTATTTTTGTTATCATTTCTGTTCTTATAGAACATGCAATTCAT
TCTCTTGGAAAGTTTTTCAAGAAGAGAAATAAAAAGGCTATGATCGAAGCTCTGGAGAAA
ATTAAAGCTGAACTAATGCTACTGGGGTTTATATCTCTATTACTGACTGTGGGGACACAG
TACATTTCTAAAATATGCATTCCTGCAAAGTTTGGAGATGTT---ATGCTTCCATGTAAG
GGTACAAAGATGGATCATGAT---------------------------------------
---------------GATGACAGAAGAAAATTGTTGTCTTATGATGATGATGATCATCAT
CATGTTATATGGCGCAGAGCTTTGGCATCATCCCCTGACTATTGTTCCACTTATGGGAAA
GTTCCATTAATTACCTATACAGGAGTGCACCAATTGCATATATTCATATTCGTTCTTGCA
GTGTTTCATGTTCTCTACAGCGTTATTACCATCGCACTCGGCAAAGCCAAAATGAAGAAA
TGGAAGGTTTGGGAATCGGAAACA---TCCTCATTCGAATATCAATTTACAAAT------
---------GATCCTGAGAGATTTAGGTTTACTCGTCAAACATCTTTTGTGAAACGCCAC
---TCTGGT---ATTTCTAGAACACCTGGAATTAGATGGATTGTGGCCTTCTTCAGACAA
TTCTTTAATTCAGTAACA---AAAGTGGACTATATGACAATGCGTCATGGATTTATAAAC
GCTCATTTTGCTCCAGATGCA------AAATTTGACTTTTGTAAGTACATAAAGAGATCC
ATGGAAGATGATTTCGAAAAGGTCGTCGGTATTAGCATACCATTATGGATCTTTGCAGTT
GTCTTCTTGCTTCTAAATGTTTACAAATGGTACACACTCACCTGGCTGTCATTTGCACCG
GTCATTATTGTTCTGTTAGTGGGTACAAAGCTTGAATTGATAGTGATGGAGATGGCTGAA
GAAATCCAAGACCGAACGACC---------------------------------------
---ATTGTGAGGGGTGCTCCTATAGTAGAGCCAAGCAACAAATTCTTCTGGTTCAATCGC
CCTCACTGGATTTTGCTCTTGATACATTTTACT---TTATTCGAAAATGCATTTCAAATG
GCATATTTCCTATGGACATGGTACGAATTCGGGATCACATCTTGCTTCCACGAAAACTTA
ACAGCAATTCTGATAAGAGTCTGCTTAGGCATAGCCTTACAATTCCTTTGCAGCTATATA
ACTTTTCCACTATATTCATTAATAACACAAATGGGATCTCATATGAAAAAGACAATATTC
GAGCAACAAACAGCGAATGCTCTAACGAAATGGCATAAGACTGCAATATCAGCAAGAAAG
AAAGGAGAGAGAAAAGGGTCGATGGACATGACGAGTGGCACTTCATCAGTAGGAGGGTTT
AGTGTTATGATGAGTAGTGGTGAAAACACACCAAGCCAAGGTTCATCCCCACTCCATTTG
CTTCATACCCATAACAAACAAAACTACTACTACAATAACAACAACAACTCCACTACTACT
ACTCAAACTCGAGATCAAGTTCAATCCGACGTCGTTCTTGTCAACTTTCCCACTCTTGTA
GCACAAATAGAAGGAGACCAACCTTGTCATCATGTCATCCCATGA
>CsMLO15-JLm
------ATGGCTGCAGGGGCTCCTGGAGAAAGGACACTTCAAGAGACACCTACATGGGCT
GTGGCTCTTGTTTGTTCTATTTTTGTTATCATTTCTGTTCTTATAGAACATGCAATTCAT
TCTCTTGGAAAGTTTTTCAAGAAGAGAAATAAAAAGGCTATGATCGAAGCTCTGGAGAAA
ATTAAAGCTGAACTAATGCTACTGGGGTTTATATCTCTATTACTGACTGTGGGGACACAG
TACATTTCTAAAATATGCATTCCTGCAAAGTTTGGAGATGTT---ATGCTTCCATGTAAG
GGTACAAAGATGGATCATGAT---------------------------------------
---------------GATGACAGAAGAAAATTGTTGTCTTATGATGATGATGATCATCAT
CATGTTATATGGCGCAGAGCTTTGGCATCATCCCCTGACTATTGTTCCACTTATGGGAAA
GTTCCATTAATTACCTATACAGGAGTGCACCAATTGCATATATTCATATTCGTTCTTGCA
GTGTTTCATGTTCTCTACAGCGTTATTACCATCGCACTCGGCAAAGCCAAAATGAAGAAA
TGGAAGGTTTGGGAATCGGAAACA---TCCTCATTCGAATATCAATTTACAAAT------
---------GATCCTGAGAGATTTAGGTTTACTCGTCAAACATCTTTTGTGAAACGCCAC
---TCTGGT---ATTTCTAGAACACCTGGAATTAGATGGATTGTGGCCTTCTTCAGACAA
TTCTTTAATTCAGTAACA---AAAGTGGACTATATGACAATGCGTCATGGATTTATAAAC
GCTCATTTTGCTCCAGATGCA------AAATTTGACTTTTGTAAGTACATAAAGAGATCC
ATGGAAGATGATTTCGAAAAGGTCGTCGGTATTAGCATACCATTATGGATCTTTGCAGTT
GTCTTCTTGCTTCTAAATGTTTACAAATGGTACACACTCACCTGGCTGTCATTTGCACCG
GTCATTATTGTTCTGTTAGTGGGTACAAAGCTTGAATTGATAGTGATGGAGATGGCTGAA
GAAATCCAAGACCGAACGACC---------------------------------------
---ATTGTGAGGGGTGCTCCTATAGTAGAGCCAAGCAACAAATTCTTCTGGTTCAATCGC
CCTCACTGGATTTTGCTCTTGATACATTTTACT---TTATTCGAAAATGCATTTCAAATG
GCATATTTCCTATGGACATGGTACGAATTCGGGATCACATCTTGCTTCCACGAAAACTTA
ACAGCAATTCTGATAAGAGTCTGCTTAGGCATAGCCTTACAATTCCTTTGCAGCTATATA
ACTTTTCCACTATATTCATTAATAACACAAATGGGATCTCATATGAAAAAGACAATATTC
GAGCAACAAACAGCGAATGCTCTAACGAAATGGCATAAGACTGCAATATCAGCAAGAAAG
AAAGGAGAGAGAAAAGGGTCGATGGACATGACGAGTGGCACTTCATCAGTAGGAGGGTTT
AGTGTTATGATGAGTAGTGGTGAAAACACACCAAGCCAAGGTTCATCCCCACTCCATTTG
CTTCATACCCATAACAAACAAAACTACTACTACAATAACAACAACAACTCCACTACTACT
ACTCAAACTCGAGATCAAGTTCAATCCGACGTCGTTCTTGTCAACTTTCCCACTCTTGTA
GCACAAATAGAAGGAGACCAACCTTGTCATCATGTCATCCCATGA
>CsMLO1-CBDRx
---------ATGGCTGATCTGCAAGAAGAGCGTAGTTTGGAGGAAACTCCAACCTGGGCT
GTTGCTGTAGTGGTCTTTGTGTTGATTATCATATCTATAATCATTGAACATGTTATTCAT
CTCATAGGAAAATGGTTAGAATCCAAACACAAAAAAGCCCTTCAACAAGCGCTTGAGAAG
ATTAAATTAGAGCTTATGCTATTGGGATTCATTTCGCTGCTCTTAACAATATTCCAAGAT
TACATTGCTGACATATGTATTCCAAAAAGTGCAGCAAACACT---TGGCATCCTTGCCCA
TACCAAAATAATGAAGAGAAA---------------------------------------
---------------------------------------------------------AAG
GCTAAGGAATCAGATAAACCAAAATCAAAAACAATAGATTATTGTTCAGAAAATGGTAAA
GTTGCTTTAGTGTCTAAATATGGGATTCACCAGCTTCATATATTCATATTTGTCTTGGCT
CTTTTCCATATTATATATTGCATTACCACCTTGGCTATTGGCAGAACCAAAATGAGAAAA
TGGAAAGTTTGGGAGGATGAGACA---AAGAAAATTGAGTACATATATAGTAAC------
---------GATCCTGAGAGATTTAGATTTACAAGAGACACATCATTTGGAAGAAGACAT
---TTGAACATTTGGAGCCAATCACCAATTTCACTTTGGATTGTATGCTTTTTCAGACAA
TTCTTCGGGTCAGTCACT---AAGGTTGATTACATGACACTGAGGCATGGATTTGTAATG
GCACATTTGGCTCCAGAAAGTGAAACAAGATTTGATTTTCAGAAGTACATCAGCAAATCA
CTTGATGAGGATTTTGTAGTTATTGTTGGGATAACCCCAGTAATTTGGTTCGTTGCAGTA
TTGTTTCTACTGTCCAACACATATGGAATATACTCTTATTTGTGGCTGCCATTTCTACCT
TTGATTATAATATTACTGGTAGGAACAAAACTTCAAGTAATCATAACAAAGATGGGATTA
AGCATTCAAGAGAGAGGAGAT---------------------------------------
---GTGGTAAAGGGTGCACCATTGGTTCAACCAGGAGATGACCTCTTCTGGTTCGGACGG
CCTAAATTAATGCTCTTTCTCATTCACCTTGTT---CTCTTTCAGAATGCATTTCAACTT
GCCTTTTTTGCATGGAGTACATATGAATTTACCTTGAACACTTGCTTCCACGAAAAAATT
GAAGATATCATCATAAGAATTTCAATGGGGATCCTCATACAAGTTCTATGCAGTTATGTG
ACTTTGCCTCTATATGCTCTTGTCACACAGATGGGGTCTACAATGAGACCAGTAATTTTC
AATGACAGAGTAGCAACAGCATTAAAGAACTGGCACCATTCAGCCAAAACCAAGAACAAG
AAACACAACCGAAATTCGGAGACAAACTCGCCATTCTCAAGTAGGCCTGCAACTCCAACA
TATGGCATGTCTCCAGTTCATCTGCTGCAAAATTACAGAAGCACAGCAACTGATGGATAC
TATGGTTCTCCGAGGATGTCTAATGTCGAAAACGACTACTATGAGCCTGAAGGGACACCA
TCTCCCAACAATGGACCAGCTACAGCAAGTGAAATACAAATGAATAACTATGAAGTTGAG
AAGGATATAAGTGAGGAAGGACACCCAATGGTTCAGGAACAAAGCTCCTCCTCACAACAA
AATGAGGTCAAAATTTCCTTATCTCACTTCTCATTTAGGAAGTGA
>CsMLO1-PK_A
---------ATGGCTGATCTGCAAGAAGAGCGTAGTTTGGAGGAAACTCCAACCTGGGCT
GTTGCTGTAGTGGTTTTTGTGTTGATAATCATATCTATAATCATTGAACATGTTATTCAT
CTCATAGGAAAAtgGTTGGAATCCAAACACAAAAAAGCCCTTCAAGAAGCGCTTGAGAAG
ATTAAATTAGAGCTTATGCTATTGGGATTCATTTCGCTGCTCTTAACAATATTCCAAGAT
TACATTGCTGACATATGTATTCCAAAAAGTGCAGCAAACACT---TGGCATCCTTGCCCA
TACCAAAATAATGAAGAGAAA---------------------------------------
---------------------------------------------------------AAG
GCTAAGGAATCAGATAAACCAAAATCAAAAACAATAGATTATTGTTCAGAAAATGGTAAA
GTTGCTTTAGTGTCTAAATATGGGATTCACCAGcttcatatatttatatttgtctTGGCT
CTTTTCCATATTATATATTGCATTACCACCTTGGCTATTGGCAGAACCAAAATGAGAAAA
TGGAAAGTTTGGGAGGATGAGACA---AAGAAAATTGAGTACATATATAGTAac------
---------GATCCTGAGAGATTTAGATTTACAAGAGACACATCATTTGGAAGAAGGCAT
---TTGAACATTTGGAGCCAATCACCAATTTCACTTTGGATTGTATGCTTTTTCAGACAA
TTTTTCGGGTCAGTCACT---AAGGTTGATTACATGACACTGAGGCATGGATTTGTAATG
GCACATTTGGCTCCAGAAAGTGAAACAAGATTTGATTTTCAGAAGTACATCAGCAAATCA
CTTGATCAGGATTTTGTAGTTATTGTTGGGATAACCCCAGTAATTTGGTTCGTTGCAGTA
TTGTTTCTACTGTCCAACACATATGGAATATACTCTTATTTGTGGCTGCCATTTCTACCT
TTGATTATAATATTACTGGTGGGAACAAAACTTCAAGTAATCATAACAAAGATGGGATTA
AGCATTCAAGAGAGAGGAGAT---------------------------------------
---GTGGTAAAGGGTGCACCATTGGTTCAACCAGGAGATGACCTCTTCTGGTTCGGACGG
CCTAAATTAATGCTCTTTCTCATTCACCTTGTT---CTCTTTCAGAATGCATTTCAACTT
GCCTTTTTTGCATGGAGTACAtATGAATTTACCTTGAACACTTGCTTCCACGAAAAAATT
GAAGATATCATCATAAGAATTTCAATGGGgATCCTCATACAAGTTCTATGCAGTTATGTG
ACTTTGCCACTATATGCTCTTGTCACACAGATGGGGTCTACAATGAGACCAGTAATTTTC
AATGACAGAGTAGCAACAGCATTAAAGAACTGGCACCATTCAGCCAAAACCAAGAACAAG
AAACACAACCGAAATTCGGAGACAAACTCGCCATTCTCAAGTAGGCCTGCAACTCCAACA
TATGGCATGTCTCCAGTTCATCTGCTGCAAAATTACAGAAGCACAGCAACTGATGGATAC
TATGGTTCTCCGAGGATGTCTAATGTCGAAAACGATTACTATGAGCCTGAAGGGACACCA
TCTCCCAACAATGGACCAGCTACAGCAAGTGAAATACAAATGAATAACTATGAAGTTGAG
AAGGATATAAGTGAGGAAGGACACCCAATGGTTCAGGAACAAAGCTCCTCCTCACAACAA
AATGAGGTCAAAATTTCCTTATCTCACTTCTCATTTAGGAAGTGA
>CsMLO1-PK_B_partial
------------------------------------------------------------
------------------------------------------------------------
------------------------------------------------------------
------------------------------------------------------------
------------------------------------------------------------
------------------------------------------------------------
------------------------------------------------------------
------------------------------------------------------------
------------------------------------------------------------
------------------------------------------------------------
------------------------------------------------------------
------------------------------------------------------------
------------------------------------------GTATGCTTTTTCAGACAA
TTTTTCGGGTCAGTCACT---AAGGTTGATTACATGACACTGAGGCATGGATTTGTAATG
GCACATTTGGCTCCAGAAAGTGAAACAAGATTTGATTTTCAGAAGTACATCAGCAAATCA
CTTGATCAGGATTTTGTAGTTATTGTTGGGATAACCCCAGTAATTTGGTTCGTTGCAGTA
TTGTTTCTACTGTCCAACACATATGGAATATACTCTTATTTGTGGCTGCCATTTCTACCT
TTGATTATAATATTACTGGTGGGAACTAAACTTCAAGTAATCATAACAAAGATGGGATTA
AGCATTCAAGAGAGAGGAGAT---------------------------------------
---GTGGTAAAAGGTGCACCATTGGTTCAACCAGGAGATGACCTTTTCTGGTTCGGACGG
CCTAAACTAATGCTCTTTCTCATTCACCTTGTT---CTCTTTCAGAATGCATTTCAACTT
GCCTTTTTTGCATGGAGTACAtATGAATTTACCTTGAACACTTGCTTCCACGAAAAAATT
GAAGATATCATCATAAGAATTTCAATGGGgATTCTCATACAAGTTCTATGCAGTTATGTG
ACTTTGCCTCTATATGCTCTTGTCACACAGATGGGGTCTACAATGAGACCAGTAATTTTC
AATGACAGAGTAGCAACAGCATTAAAGAACTGGCACCATTCAGCCAAAACTAAGAACAAG
AAACACAACCGAAATTCGGAGACAAACTCGCCATTCTCAAGTAGGCCTGCAACTCCAACA
TATGGCATGTCCCCAGTTCATCTGCTGCAAAATTACAGAAGCACAGCAACTGATGGATAC
TATGGTTCTCCGAGGATGTCTAATGTCGAAAACGACTACTATGAGCCTGAAGGGACACCA
TCTCCCAACAATGGACCAGCTACAGCAAGTGAAATACAAATGAATAACTATGAAGTTGAG
AAGGATATAATA---GGAGGACACCCAATGGTTCAGGAACAAAGCTCCTCCTCACAACAA
AATGAGGTCAAAATTTCCTTATCTCACTTCTCATTTAGGAAGTGA
>CsMLO1-FN
---------ATGGCTGATCTGCAAGAAGAGCGTAGTTTGGAGGAAACTCCAACCTGGGCT
GTTGCTGTAGTGGTTTTTGTGTTGATTATCATATCTATAATCATTGAACATGTTATTCAT
CTCATAGGAAAATGGTTAGAATCCAAACACAAAAAaGCCCTTCAGGAAGCGCTTGAGAAG
ATTAAATTAGAGCTTATGCTATTGGGATTCATTTCGCTGCTCTTAACAATATTCCAAGAT
TACATTGCTGACATATGTATTCCAAAAAGTGCAGCAAACACT---TGGCATCCTTGCCCA
TACCAAAAT---GAAGAGAAA---------------------------------------
---------------------------------------------------------AAG
GCTAAGGAATCAGATAAACCAAAATCAAAAACAATTGATTATTGTTCAGAAAATGGTAAA
GTTgCTTTAGTGTCTAAATATGGGATTCACCAGCTTCATATCTTCATATTTGTCTTGGCT
CTTTTCCATATTATATATTGCATTACTACCTTGGCTATTGGCAGAACCAAAATGAGAAAA
TGGAAAGTTTGGGAGGATGAGACA---AAGAAAaTTGAGTACATATATAGTAAC------
---------GATCCTGAGAGATTTAGATTTACAAGAGACACATCATTTGGAAGAAGACAT
---TTGAACATTTGGAGCCAATCACCAATTTCACTTTGGATTGTATGCTTTTTCAGACAA
TTCTTCGGGTCAGTCACT---AAGGTTGATTACATGACACTGAGGCATGGATTTGTAATG
GCACATTTGGCTCCAGAAAGTGAAACAAGATTTGATTTTCAGAAGTACATCAGCAAATCA
CTTGATCAGGATTTTGTAGTAATTGTTGGGATAACCCCAGTAATTTGGTTCGTTGCCGTA
TTGTTTCTACTGTCCAACACATATGGAATATACTCTTATTTGTGGCTGCCATTTCTACCT
TTGATTATAATATTACTGGTGGGAACAAAACTTCAAGTAATCATAACAAAGATGGGATTA
AGCATTCAAGAGAGAGGAGAT---------------------------------------
---GTGGTAAAAGGTGCACCATTGGTTCAACCAGGAGATGACCTCTTCTGGTTCGGACGG
CCTAAATTAATGCTCTTTCTCATTCACCTTGTT---CTCTTTCAGAATGCATTTCAACTT
GCCTTTTTTGCATGGAGTACATATGAATTTACCTTGAACACTTGCTTCCACGAAAAAATT
GAAGATATCATCATAAGAATTTCAATGGGGATCCTCATACAAGTTCTATGCAGTTATGTG
ACTTTGCCTCTATATGCTCTTGTCACACAGATGGGGTCTACAATGAGACCAGTAATTTTC
AATGACAGAGTAGCAACAGCATTAAAGAACTGGCACCATTCAGCCAAAACCAAGAACAAA
AAACACAACCGAAATTCGGAGACAAACTCGCCATTCTCAAGTAGGCCTGCAACTCCAACA
TATGGCATGTCTCCAGTTCATCTGCTGCAAAATTACAGAAGCACAGCAACTGATGGATAC
TATGGTTCTCCGAGGATGTCTAATGTCGAAAACGATTACTATGAGCCTGAAGGGACACCA
TCTCCCAACAATGGACCATCTGCAGCAAGTGAAATACAAGTGAATAACTATGAAGTTGAG
AAGGATATAAGTGAGGAAGGACAGCCAATGGTTCAGGAACCAAGCTCCTCCTCACAGCAA
AATGAGGTCAAGATTTCCTTATCTCACTTCTCATTTAGGAAGTGA
>CsMLO1-JL_A
---------ATGGCTGATCTGCAAGAAGAGCGTAGTTTGGAGGAAACTCCAACCTGGGCT
GTTGCTGTAGTGGTTTTTGTGTTGATAATCATATCTATAATCATTGAACATGTTATTCAT
CTCATAGGAAAATGGTTGGAATCCAAACACAAAAAAGCCCTTCAAGAAGCGCTTGAGAAG
ATTAAATTAGAGCTTATGCTATTGGGATTCATTTCGCTGCTCTTAACAATATTCCAAGAT
TACATTGCTGACATATGTATTCCAAAAAGTGCAGCAAACACT---TGGCATCCTTGCCCA
TACCAAAATAATGAAGAGAAA---------------------------------------
---------------------------------------------------------AAG
GCTAAGGAATCAGATAAACCAAAATCAAAAACAATAGATTATTGTTCAGAAAATGGTAAA
GTTGCTTTAGTGTCTAAATATGGGATTCACCAGCTTCATATATTCATATTTGTCTTGGCT
CTTTTCCATATTATATATTGCATTACCACCTTGGCTATTGGCAGAACCAAAATGAGAAAA
TGGAAAGTTTGGGAGGATGAGACA---AAGAAAATTGAGTACATATATAGTAAC------
---------GATCCTGAGAGATTTAGATTTACAAGAGACACATCATTTGGAAGAAGGCAT
---TTGAACATTTGGAGCCAATCACCAATTTCACTTTGGATTGTATGCTTTTTCAGACAA
TTTTTCGGGTCAGTCACT---AAGGTTGATTACATGACACTGAGGCATGGATTTGTAATG
GCACATTTGGCTCCAGAAAGTGAAACAAGATTTGATTTTCAGAAGTACATCAGCAAATCA
CTTGATCAGGATTTTGTAGTTATTGTTGGGATAACCCCAGTAATTTGGTTCGTTGCAGTA
TTGTTTCTACTGTCCAACACATATGGAATATACTCTTATTTGTGGCTGCCATTTCTACCT
TTGATTATAATATTACTGGTGGGAACAAAACTTCAAGTAATCATAACAAAGATGGGATTA
AGCATTCAAGAGAGAGGAGAT---------------------------------------
---GTGGTAAAGGGTGCACCATTGGTTCAACCAGGAGATGACCTCTTCTGGTTCGGACGG
CCTAAATTAATGCTCTTTCTCATTCACCTTGTT---CTCTTTCAGAATGCATTTCAACTT
GCCTTTTTTGCATGGAGTACATATGAATTTACCTTGAACACTTGCTTCCACGAAAAAATT
GAAGATATCATCATAAGAATTTCAATGGGGATCCTCATACAAGTTCTATGCAGTTATGTG
ACTTTGCCACTATATGCTCTTGTCACACAGATGGGGTCTACAATGAGACCAGTAATTTTC
AATGACAGAGTAGCAACAGCATTAAAGAACTGGCACCATTCAGCCAAAACCAAGAACAAG
AAACACAACCGAAATTCGGAGACAAACTCGCCATTCTCAAGTAGGCCTGCAACTCCAACA
TATGGCATGTCTCCAGTTCATCTGCTGCAAAATTACAGAAGCACAGCAACTGATGGATAC
TATGGTTCTCCGAGGATGTCTAATGTCGAAAACGATTACTATGAGCCTGAAGGGACACCA
TCTCCCAACAATGGACCAGCTACAGCAAGTGAAATACAAATGAATAACTATGAAGTTGAG
AAGGATATAAGTGAGGAAGGACACCCAATGGTTCAGGAACAAAGCTCCTCCTCACAACAA
AATGAGGTCAAAATTTCCTTATCTCACTTCTCATTTAGGAAGTGA
>CsMLO1-JL_B
---------ATGGCTGATCTGCAAGAAGAGCGTAGTTTGGAGGAAACTCCAACCTGGGCT
GTTGCTGTAGTGGTTTTTGTGTTGATTATCATATCTATAATCATTGAACATGTTATTCAT
CTCATAGGAAAATGGTTAGAATCCAAACACAAAAAAGCCCTTCAGGAAGCGCTTGAGAAG
ATTAAATTAGAGCTTATGCTATTGGGATTCATTTCGCTGCTCTTAACAATATTCCAAGAT
TACATTGCTGACATATGTATTCCAAAAAGTGCAGCAAACACT---TGGCATCCTTGCCCA
TACCAAAATAATGAAGAGAAA---------------------------------------
---------------------------------------------------------AAG
GCTAAGGAATCAGATAAACCAAAATCAAAAACAATAGATTATTGTTCAGAAAATGGTAAA
GTTGCTTTAGTGTCTAAATATGGGATTCACCAGCTTCATATATTCATATTTGTCTTGGCT
CTTTTCCATATTATATATTGCATTACTACCTTGGCTATTGGTAGAACCAAAATGAGAAAA
TGGAAAGTTTGGGAGGATGAGACA---AAGAAAATTGAGTACATATATAGTAAC------
---------GATCCTGAGAGATTTAGATTTACAAGAGACACATCATTTGGAAGAAGGCAT
---TTGAACATTTGGAGCCAATCACCAATTTCACTTTGGATTGTATGCTTTTTCAGACAA
TTCTTCGGGTCAGTCACT---AAGGTTGATTACATGACACTGAGGCATGGATTTGTAATG
GCACATTTGGCTCCAGAAAGTGAAACAAGATTTGATTTTCAGAAGTACATCAGCAAATCA
CTTGATGAGGATTTTGTAGTAATTGTTGGGATAACCCCAGTAATTTGGTTCGTTGCCGTG
TTGTTTCTACTGTCCAACACATATGGAATATACTCTTATTTGTGGCTGCCATTTCTACCT
TTGATTATAATATTACTGGTGGGAACAAAACTTCAAGTAATCATAACAAAGATGGGATTA
AGCATTCAAGAGAGAGGAGAT---------------------------------------
---GTGGTAAAGGGTGCACCATTGGTTCAACCAGGAGATGACCTCTTCTGGTTCGGACGG
CCTAAATTAATGCTCTTTCTCATTCACCTTGTT---CTCTTTCAGAATGCATTTCAACTT
GCCTTTTTTGCATGGAGTACATATGAATTTACCTTGAACACTTGCTTCCACGAAAAAATT
GAAGATATCATCATAAGAATTTCAATGGGGATCCTCATACAAGTTCTATGCAGTTATGTG
ACTTTGCCTCTATATGCTCTTGTCACACAGATGGGGTCTACAATGAGACCAGTAATTTTC
AATGACAGAGTAGCAACAGCATTAAAGAACTGGCACCATTCAGCCAAAACCAAGAACAAG
AAACACAACCGAAATTCGGAGACAAACTCGCCATTCTCAAGTAGGCCTGCAACTCCAACA
TATGGCATGTCCCCAGTTCATCTGCTGCAAAATTACAGAAGCACAGCAACTGATGGATAC
TATGGTTCTCCGAGGATGTCTAATGTCGAAAACGATTACTATGAGCCTGAAGGGACACCA
TCTCCCAACAATGGACCAGCTACAGCAAGTGAAATACAAATGAATAACTATGAAGTTGAG
AAGGATATAAGTGAGGAAGGACACCCAATGGTTCAGGAACAAAGCTCCTCCTCACAACAA
AATGAGGTCAAAATTTCCTTATCTCACTTCTCATTTAGGAAGTGA
>CsMLO1-JLm_A
---------ATGGCTGATCTGCAAGAAGAGCGTAGTTTGGAGGAAACTCCAACCTGGGCT
GTTGCTGTAGTGGTTTTTGTGTTGATTATCATATCTATAATCATTGAACATGTTATTCAT
CTCATAGAAAAATGGTTAGAATCCAAACACAAAAAAGCCCTTCAGGAAGCGCTTGAGAAG
ATTAAATTAGAGCTTATGCTATTGGGATTCATTTCGCTGCTGTTAACAATATTCCAAGAT
TACATTGCTGACATATGTATTCCAAAAAGTGCAGCAAACACT---TGGCATCCTTGCCAA
TACCAAAATAATGAAGAGAAA---------------------------------------
---------------------------------------------------------AAG
GCTAAGGAATCAGATAAAACAAAATCAAAAACAATAGATTATTGTTCAGAAAATGGTAAA
GTTGCTTTAGTGTCTAAATATGGGATTCACCAGCTTCATATATTCATATTTGTCTTGGCT
CTTTTCCATATTATATATTGCATTACCACCTTGGCTATTGGCAGAACCAAAATGAGAAAA
TGGAAAGTTTGGGAGGATGAGACA---AAGAAAATTGAGTACATATATAGTAAC------
---------GATCCTGAGAGATTTAGATTTACAAGAGACACATCATTTGGAAGAAGGCAT
---TTGAACATTTGGAGCCAATCACCAATTTCACTTTGGATTGTATGCTTTTTCAGACAA
TTCTTCGGGTCAGTCACT---AAGGTTGATTACATGACACTGAGGCATGGATTTGTAATG
GCACATTTGGCTCCAGAAAGTGAAACAAGATTTGATTTTCAGAAGTACATCAGCAAATCA
CTTGATCAGGATTTTGTAGTTATTGTTGGGATAACCCCAGTAATTTGGTTCGTTGCAGTA
TTGTTTCTACTGTCCAACACATATGGAATATACTCTTATTTGTGGCTGCCATTTCTACCT
TTGATTATAATATTACTGGTGGGAACAAAACTTCAAGTAATCATAACAAAGATGGGATTA
AGCATTCAAGAGAGAGGAGAT---------------------------------------
---GTGGTAAAGGGTGCACCATTGGTTCAACCAGGAGATGACCTCTTCTGGTTCGGACGG
CCTAAATTAATGCTCTTTCTCATTCACCTTGTT---CTCTTTCAGAATGCATTTCAACTT
GCCTTTTTTGCATGGAGTACATATGAATTTACCTTGAACACTTGCTTCCACGAAAAAATT
GAAGATATCATCATAAGAATTTCAATGGGGATCCTCATACAAGTTCTATGCAGTTATGTG
ACTTTGCCTCTATATGCTCTTGTCACACAGATGGGGTCTACAATGAGACCAGTAATTTTC
AATGACAGAGTAGCAACAGCATTAAAGAACTGGCACCATTCAGCCAAAACCAAGAACAAG
AAACACAACCGAAATTCGGAGACAAACTCGCCATTCTCAAGTAGGCCTGCAACTCCAACA
TATGGCATGTCCCCAGTTCATCTGCTGCAAAATTACAGAAGCACAGCAACTGATGGATAC
TATGGTTCTCCGAGGATGTCTAATGTCGAAAACGACTACTATGAGCCTGAAGGGACACCA
TCTCCCAACAATGGACCAGCTACAGCAAGTGAAATACAAATGAATAACTATGAAGTTGAG
AAGGATATAAGTGAGGAAGGACACCCAATGGTTCAGGAACAAAGCTCCTCCTCACAACAA
AATGAGGTCAAAATTTCCTTATCTCACTTCTCATTTAGGAAGTGA
>CsMLO1-JLm_B
---------ATGGCTGATCTGCAAGAAGAGCGTAGTTTGGAGGAAACTCCAACCTGGGCT
GTTGCTGTAGTGGTTTTTGTGTTGATTATCATATCTATAATCATTGAACATGTTATTCAT
CTCATAGGAAAATGGTTAGAATCCAAACACAAAAAAGCCCTTCAGGAAGCGCTTGAGAAG
ATTAAATTAGAGCTTATGCTATTGGGATTCATTTCGCTGCTCTTAACAATATTCCAAGAT
TACATTGCTGACATATGTATTCCAAAAAGTGCAGCAAACACT---TGGCATCCTTGCCCA
TACCAAAATAATGAAGAGAAA---------------------------------------
---------------------------------------------------------AAG
GCTAAGGAATCAGATAAACCAAAATCAAAAACAATAGATTATTGTTCAGAAAATGGTAAA
GTTGCTTTAGTGTCTAAATATGGGATTCACCAGCTTCATATATTCATATTTGTCTTGGCT
CTTTTCCATATTATATATTGCATTACTACCTTGGCTATTGGTAGAACCAAAATGAGAAAA
TGGAAAGTTTGGGAGGATGAGACA---AAGAAAATTGAGTACATATATAGTAAC------
---------GATCCTGAGAGATTTAGATTTACAAGAGACACATCATTTGGAAGAAGGCAT
---TTGAACATTTGGAGCCAATCACCAATTTCACTTTGGATTGTATGCTTTTTCAGACAA
TTCTTCGGGTCAGTCACT---AAGGTTGATTACATGACACTGAGGCATGGATTTGTAATG
GCACATTTGGCTCCAGAAAGTGAAACAAGATTTGATTTTCAGAAGTACATCAGCAAATCA
CTTGATGAGGATTTTGTAGTAATTGTTGGGATAACCCCAGTAATTTGGTTCGTTGCCGTG
TTGTTTCTACTGTCCAACACATATGGAATATACTCTTATTTGTGGCTGCCATTTCTACCT
TTGATTATAATATTACTGGTGGGAACAAAACTTCAAGTAATCATAACAAAGATGGGATTA
AGCATTCAAGAGAGAGGAGAT---------------------------------------
---GTGGTAAAGGGTGCACCATTGGTTCAACCAGGAGATGACCTCTTCTGGTTCGGACGG
CCTAAATTAATGCTCTTTCTCATTCACCTTGTT---CTCTTTCAGAATGCATTTCAACTT
GCCTTTTTTGCATGGAGTACATATGAATTTACCTTGAACACTTGCTTCCACGAAAAAATT
GAAGATATCATCATAAGAATTTCAATGGGGATCCTCATACAAGTTCTATGCAGTTATGTG
ACTTTGCCTCTATATGCTCTTGTCACACAGATGGGGTCTACAATGAGACCAGTAATTTTC
AATGACAGAGTAGCAACAGCATTAAAGAACTGGCACCATTCAGCCAAAACCAAGAACAAG
AAACACAACCGAAATTCGGAGACAAACTCGCCATTCTCAAGTAGGCCTGCAACTCCAACA
TATGGCATGTCCCCAGTTCATCTGCTGCAAAATTACAGAAGCACAGCAACTGATGGATAC
TATGGTTCTCCGAGGATGTCTAATGTCGAAAACGATTACTATGAGCCTGAAGGGACACCA
TCTCCCAACAATGGACCAGCTACAGCAAGTGAAATACAAATGAATAACTATGAAGTTGAG
AAGGATATAAGTGAGGAAGGACACCCAATGGTTCAGGAACAAAGCTCCTCCTCACAACAA
AATGAGGTCAAAATTTCCTTATCTCACTTCTCATTTAGGAAGTGA
>CsMLO4-CBDRx
---------ATGGCGGTGGCTAGCGGAGGAAGATCTTTAGAACAAACACCAACATGGGCT
GTGGCCGTAGTTTGTCTTGTTTTGGTATTTGTTTCCATTATTATTGAGCACATAATCCAT
CTCATTGGCAAGTGGTTTAAGAAGAAACATAAACGAGCTCTTTATGAATCGTTGGAAAAG
ATCAAATCAGAGCTTATGTTATTGGGGTTCATATCGTTGTTACTAACGGTGGGACAAAGT
CCGATCTCAAATATTTGTATATCTGAGAAAATTGGGGGGACA---TGGCATCCTTGTAAT
AAAGAACAAGAAGAGAAATTG---------------AATAAAGGGGCTGAAGAATCTGAT
GTCGAACATGAAAGTAACAGTCGGAGATTGCTGGCCTTTTTAGAGTCCGGCGACGGTGCT
GCCAGTGTCCGGCGAATTTTGGCGGCGGCCGGGACTGATAAGTGTGCTGAAAAGGGCAAA
GTTCCATTTGTTTCGGCGGATGGTATTCATCAGTTGCATATTTTTATCTTTGTGTTGGCT
GTTTTCCATGTTCTCTACTGCATCATGACTATGTTTTTGGGCAGACTTAAGATGGGAAGT
TGGAAGCATTGGGAAAAGGAGACT---AAAACAGCCGAATATCAATTCTCACAT------
---------GATCCAGAAAGATTCAGATTTGCGAGGGACACTTCTTTTGGAAGAAGACAT
---TTAAGTTTCTGGACCAAACACCCTTTCCTAATATGGATAGTTTGTTTCTTCAGACAA
TTTGTTAGATCAGTTCCT---AAAGTCGATTATTTAACTTTGAGGCATGGATTTATAATG
GCACATTTGGCCCCTCAAAGCCATCAAAAATTTGACTTTCAGAAGTACATTAACAGATCT
CTAGAAGAAGATTTCAAGGTCGTTGTAGGAATCAGTCCTCCTATTTGGTTCTTCGCTGTG
GTGTTCTTACTCTTCAATACCCATGGCTGGTATTCTTATCTTTGGCTACCTTTTATTCCT
CTAATTGTGATCCTATTGGTGGGGACGAAATTACAAGTGATTATAACAAAGATGGGGCTA
AGAATTCAAGAAAGAGGAGAA---------------------------------------
---GTTGTAAAAGGAGTGCCTGTGGTCCAACCTGGGGACGACCTTTTCTGGTTCAACCGC
CCACGCCTTATTCTCTACCTTATTAACTTCGTC---CTCTTCCAGAATGCATTCCAGCTT
GCGTTCTTTGCATGGACTTGGTATGAATTTGGACGCAAATCTTGCTTTCATGAACATGTT
GAGGATGTGGTTATCAGAATCACCATGGGGGTGCTCATCCAGATTCTGTGCAGCTACGTC
ACCCTCCCTCTCTACGCCCTTGTTACACAAATGGGTACATCCATGAAACCAACTATATTC
AACGACAAAGTAGCGGAGGCCCTCCGCAACTGGCACCACTCAGCCCGAAAGCACATCAAA
CACCAAAACAAGGCGGCGGGGTCAGTGACGCCGCTGTCAAGCCGGCCGACGACACCCACA
CATCACATGTCCCCGGTCCATCTCTTGCGCCACTACCGCAGTGAGGCAGCAGACAGCCTC
CAAAACTCCCCAAGGCGCTCAAACTTTGATGGTACCACCGAACGGTGGGAGACAGATTCG
CCATCTCCATCTCACCACCACCAC---GGCCGCTTCGCGACCGAGGGTTCCTCCTCTCAT
CATAATAGTAATAATAATAATAAAAATAAAAATCAGCAAATTGAATTGGGACAAATAATG
GAACAACATCATCTTCATGAAGACCGCTTCGCCAATGAGCTTCCTCCTCAAACCACAACA
TTAAGAAATCAAGCTGCTACTGCTGATGATCAATCATCAGCAGCA---AAGGTGGGGCCG
CCACCGCCCCACCATGAAATCAATATTGGACACAGAGATTTCTCTTTTGAACGGTTTGAA
CGACAGCCCAGCGTTTGA
>CsMLO4-PK
---------ATGGCGGTGGCTAGCGGAGGAAGATCTTTAGAACAAACACCAACATGGGCT
GTGGCCGTAGTTTGTCTTGTTTTGGTATTTGTTTCCATTATTATTGAGCACATAATCCAT
CTCATTGGCAAGtggtTTAAGAAGAAACATAAACGAGCTCTTTATGAATCGTTGGAAAAG
ATCAAATCAGagcttATGTTATTGGGGTTCATATCGTTGTTACTAACGGTGGGACAAAGT
CCGATCTCAAATATTTGTATATCTGAGAAAATTGGGGGGACA---TGGCATCCTTGTAAT
AAAGAACAAGAAGAGAAATTG---------------AATAAAGGGGCTGAAGAATCTGAT
GTCGAACATGAAAGTAACAGTCGGAGATTGCTGGCCTTTTTAGAGTCCGGCGACGGTGCT
GCCAGTGTCCGGCGAATTTTGGCGGCGGCCGGGACTGATAAGTGTGCTGAAAAGGGCAAA
GTTCCATTTGTTTCGGCGGATGGTATTCATCAGTTGCATATTTTTATCTTTGTGTTGGCT
GTTTTCCATGTTCTCTACTGCATCATGACTATGTTTTTGGGCAGACTTAAGATGGGAAGT
TGGAAGCATTGGGAAAAGGAGACT---AAAACAGCCGAATATCAATTCTCACAT------
---------GatCCAGAAAGATTCAGATTTGCGAGGGACACTTCTTTTGGAAGAAGACAT
---TTAAGTTTCTGGACCAAACACCCTTTCCTAATATGGATAGTTTGTTTCTTCAGACAA
TTTGTTAGATCAGTTCCT---AAAGTCGATTATTTAACTTTGAGGCATGGATTTATAATG
gCACATTTGGCCCCTCAAAGCCATCAAAAATTTGACTTTCAGAAGTACATTAACAGATCT
CTAGAAGAAGATTTCAAGGTCGTTGTAGGAATCAgTCCTCCTATTTGGTTCTTCGCTGTG
GTGTTCTTACTCTTCAATACCCATGGCTGGTATTCTTATCTTTGGCTACCTTTTATTCCT
CTAATTGTGATCCTATTGGTGGGGACGAAATTACAAGTGATTATAACAAAGATGGGGCTA
AGAATTCAAGAAAGAGGAGAA---------------------------------------
---GTTGTAAAAGGAGTGCCTGTGGTCCAACCTGGGGACGACCTTTTCTGGTTCAACCGC
CCACGCCTTATTCTCTACCTTATTAACTTCGTC---CTCTTCCAGAATGCATTCCAGCTT
GCGTTCTTTGCATGGACTTGGtATGAATTTGGACGCAAATCTTGCTTTCATGAACATGTT
GAGGATGTGGTTATCAGAATCACCATGGGGGTGCTCATCCAGATTCTGTGCAGCTACGTC
ACCCTCCCTCTCTACGCCCTTGTTACACAAATGGGTACATCCATGAAACCAACTATATTC
AACGACAAAGTAGCGGAGGCCCTCCGCAACTGGCACCACTCAGCCCGAAAGCACATCAAA
CACCAAAACAAGGCGGCGGGGTCAGTGACGCCGCTGTCAAGCCGGCCGACGACACCCACA
CATCACATGTCCCCGGTCCACCTCTTGCGCCCCTACCGCAGTGAGGCAGCAGACAGCCTC
CAAAACTCCCCAAGGCGCTCAAACTTTGATGGTACCACCGAACGGTGGGAGACAGATTCG
CCATCTCCAtctcaccaccaccaccacggCCGCTTCGCGACCGAGGGTTCCTCCTCTCAt
cataatagtaataataataataaaaataaaaatcagcAAATTGAATTGGGACAAATAATG
GAACAACATCATCTTCATGAAGACCGCTTCGCCAATGAGCTTCCTCCTCAAACCACAACA
TTAAGAAATCAAGCTGTT---GCTGATGATCAATCATCAGCAGCAGCAAAGGTGGGGCCG
CCGCCGCCCCACCATGAAATCAATATTGGACACAGAGATTTCTCTTTTGAACGGTTTGAA
CGACAGCCCAGCGTTTGA
>CsMLO4-FN
---------ATGGCGGTGGCTAGCGGAGGAAGATCTTTAGAACAAACACCAACATGGGCT
GTGGCCGTAGTTTGTCTTGTTTTGGTATTTGTTTCCATTATTATTGAGCACATAATCCAT
CTCATTGGCAAGTGGTTTAAGAAGAAACATAAACGAGCTCTTTATGAATCGTTGGAAAAG
ATCAAATCAGAGCTTATGTTATTGGGGTTCATATCGTTGTTACTAACGGTGGGACAAAGT
CCGATCTCAAATATTTGTATATCTGAGAAAATTGGAGGGACA---TGGCATCCTTGTAAT
AAAGAACAAGAAGAGAAATTG---------------AATAAAGGGGCTGAAGAATCTGAT
GTCGAACATGAAAGTAACAGTCGGAGATTGCTGGCCTTTTTAGAGTCCGGCGACGGTGCT
GCTAGTGTCCGGCGAATTTTGGCGGCGGCCGGGACTGATAAGTGTGCTGAAAAGGGCAAa
GTTCCATTTGTTTCGGCGGATGGTATTCATCAGTTGCATATTTTTATCTTTGTGTTGGCT
GTTTTCCATGTTCTCTACTGCATCATGACTATGTTTTTGGGCAGACTTAAGATGGGAAGT
TGGAAGCATTGGGAAAAGGAGACT---AAAACAGCCGAATATCAATTCTCACAT------
---------GATCCAGAAAGATTCAGATTTGCGAGGGACACTTCTTTTGGAAGAAGACAT
---TTAAGTTTCTGGACCAAACACCCTTTCCTAATATGGATAGTTTGTTTCTTCAGACAA
TTTGTTAGATCAGTTCCT---AAAGTTGATTATTTAACTTTGAGACATGGATTTATAATG
GCACATTTGGCCCCTCAAAGCCATCAAAAATTTGACTTTCAAAAGTACATTAACAGATCT
CTAGAAGAAGATTTCAAGGTCGTTGTAGGAATCAGTCCTCCTATTTGGTTCTTCGCTGTG
GTGTTCTTACTCTTCAATACCCATGGCTGGTATTCTTATCTTTGGCTACCTTTTATTCCT
CTAATTGTGATCCTATTGGTGGGGACGAAATTACAAGTGATTATAACAAAGATGGGGCTA
AGAATTCAAGAAAGAGGAGAA---------------------------------------
---GTTGTAAAAGGAGTGCCTGTGGTCCAACCTGGGGACGACCTTTTCTGGTTCAACCGC
CCACGCCTTATTCTCTACCTTATTAACTTCGTC---CTCTTCCAGAATGCATTCCAGCTT
GCGTTCTTTGCATGGACTTGGTATGAATTTGGACGCAAATCTTGCTTTCATGAACATGTT
GAGGATGTGGTTATCAGAATCACCATGGGGGTGCTCATCCAGATTCTGTGCAGCTACGTC
ACCCTCCCTCTCTACGCCCTTGTTACACAAATGGGTACATCCATGAAACCAACTATATTC
AACGACAAAGTAGCGGAGGCCCTCCGCAACTGGCACCACTCAGCCCGAAAGCACATCAAA
CACCAAAACAAGGCGGCGGGGTCAGTGACGCCGCTGTCAAGCCGGCCGACGACACCCACA
CATCACATGTCCCCGGTCCACCTCTTGCGCCACTACCGCAGTGAGGCAGCAGACAGCCTC
CAAAACTCCCCAAGGCGCTCAAACTTTGATGGCGCCACTGAACGGTGGGAGACAGATtCG
CCATCTCCATCTCACCACCACCAC---GGCCGCTTCGCGACCGAGGGTTCCTCCTCTCAT
CAT---AGTAATAATAATAATAAAAATAAAAATCAGCAAATTGAATTGGGACAAATAATG
GAACAACATCATCTTCATGGAGATCGGTTCGCCAATGAGCTTCCTCCTCAAACCACTACA
TTAAGAAATCAAGCTGCT---GCTGATGATCAATCAGCAGCAGCA---CAGGTGAGG---
CCGCCGCCCCACCATGAAATTAATATTGGACACAGAGATTTCTCTTTTGAACGGTTTGAA
CGACAGCCCAGCGTTTGA
>CsMLO4-JL
---------ATGGCGGTGGCTAGCGGAGGAAGATCTTTAGAACAAACACCAACATGGGCT
GTGGCCGTAGTTTGTCTTGTTTTGGTATTTGTTTCCATTATTATTGAGCACATAATCCAT
CTCATTGGCAAGTGGTTTAAGAAGAAACATAAACGAGCTCTTTATGAATCGTTGGAAAAG
ATCAAATCAGAGCTTATGTTATTGGGGTTCATATCGTTGTTACTAACGGTGGGACAAAGT
CCGATCTCAAATATTTGTATATCTGAGAAAATTGGGGGGACA---TGGCATCCTTGTAAT
AAAGAACAAGAAGAGAAATTG---------------AATAAAGGGGCTGAAGAGTCTGAT
GTCGAACAGGAAAGTAACAGTCGGAGATTGCTGGCCTTTTTAGAGTCCGGCGACGGTGCT
GCTAGTGTCCGGCGAATTTTGGCGGCGGCCGGGACTGATAAGTGTGCTGAAAAGGGCAAA
GTTCCATTTGTTTCGGCGGATGGTATTCATCAATTGCATATTTTTATCTTTGTGTTGGCT
GTTTTCCATGTTCTCTACTGCATCATGACTATGTTTTTGGGCAGACTTAAGATGGGAAGT
TGGAAGCATTGGGAAAAGGAGACT---AAAACAGCCGAATATCAATTCTCACAT------
---------GATCCAGAAAGATTCAGATTTGCGAGGGACACTTCTTTTGGAAGAAGACAT
---TTAAGTTTCTGGACCAAACACCCTTTCCTAATATGGATAGTTTGTTTCTTCAGACAA
TTTGTTAGATCAGTTCCT---AAAGTCGATTATTTAACTTTGAGGCATGGATTTATAATG
GCACATTTGGCCCCTCAAAGCCATCAAAAATTTGACTTTCAGAAGTACATTAACAGATCT
CTAGAAGAAGATTTCAAGGTCGTTGTAGGAATCAGTCCTCCTATTTGGTTCTTCGCTGTG
GTGTTCTTACTCTTCAATACCCATGGCTGGTATTCTTATCTTTGGCTACCTTTTATTCCT
CTAATTGTGATCCTATTGGTGGGGACGAAATTACAAGTGATTATAACAAAGATGGGGCTA
AGAATTCAAGAAAGAGGAGAA---------------------------------------
---GTTGTAAAAGGAGTGCCTGTGGTCCAACCTGGGGACGACCTTTTCTGGTTCAACCGC
CCACGCCTTATTCTCTACCTTATTAACTTCGTC---CTCTTCCAGAATGCATTCCAGCTT
GCGTTCTTTGCATGGACTTGGTATGAATTTGGACGCAAATCTTGCTTTCATGAACATGTT
GAGGATGTGGTTATCAGAATCACCATGGGGGTGCTCATCCAGATTCTGTGCAGCTACGTC
ACCCTCCCTCTCTACGCCCTTGTTACACAAATGGGTACATCCATGAAACCAACTATATTC
AACGACAAAGTAGCGGAGGCCCTCCGCAACTGGCACCACTCAGCCCGAAAGCACATCAAA
CACCAAAACAAGGCGGCGGGGTCAGTGACGCCGCTGTCAAGCCGGCCGACGACACCCACA
CATCACATGTCCCCGGTCCATCTCTTGCGCCACTACCGCAGTGAGGCAGCAGACAGCCTC
CAAAACTCCCCAAGGCGCTCAAACTTTGATGGTACCACCGAACGGTGGGAGACAGATTCG
CCATCTCCATCTCACCACCACCAC---GGCCGCTTCGCGACCGAGGGTTCCTCCTCTCAT
CATAATAGTAATAATAATAATAAAAATAAAAATCAGCAAATTGAATTGGGACAAATAATG
GAACAACATCATCTTCATGAAGACCGCTTCGCCAATGAGCTTCCTCCTCAAACCACAACA
TTAAGAAATCAAGCTGCTACTGCTGATGATCAATCATCAGCAGCA---AAGGTGGGGCCG
CCACCGCCCCACCATGAAATCAATATTGGACACAGAGATTTCTCTTTTGAACGGTTTGAA
CGACAGCCCAGCGTTTGA
>CsMLO4-JLm
---------ATGGCGGTGGCTAGCGGAGGAAGATCTTTAGAACAAACACCAACATGGGCT
GTGGCCGTAGTTTGTCTTGTTTTGGTATTTGTTTCCATTATTATTGAGCACATAATCCAT
CTCATTGGCAAGTGGTTTAAGAAGAAACATAAACGAGCTCTTTATGAATCGTTGGAAAAG
ATCAAATCAGAGCTTATGTTATTGGGGTTCATATCGTTGTTACTAACGGTGGGACAAAGT
CCGATCTCAAATATTTGTATATCTGAGAAAATTGGGGGGACA---TGGCATCCTTGTAAT
AAAGAACAAGAAGAGAAATTG---------------AATAAAGGGGCTGAAGAGTCTGAT
GTCGAACAGGAAAGTAACAGTCGGAGATTGCTGGCCTTTTTAGAGTCCGGCGACGGTGCT
GCTAGTGTCCGGCGAATTTTGGCGGCGGCCGGGACTGATAAGTGTGCTGAAAAGGGCAAA
GTTCCATTTGTTTCGGCGGATGGTATTCATCAATTGCATATTTTTATCTTTGTGTTGGCT
GTTTTCCATGTTCTCTACTGCATCATGACTATGTTTTTGGGCAGACTTAAGATGGGAAGT
TGGAAGCATTGGGAAAAGGAGACT---AAAACAGCCGAATATCAATTCTCACAT------
---------GATCCAGAAAGATTCAGATTTGCGAGGGACACTTCTTTTGGAAGAAGACAT
---TTAAGTTTCTGGACCAAACACCCTTTCCTAATATGGATAGTTTGTTTCTTCAGACAA
TTTGTTAGATCAGTTCCT---AAAGTCGATTATTTAACTTTGAGGCATGGATTTATAATG
GCACATTTGGCCCCTCAAAGCCATCAAAAATTTGACTTTCAGAAGTACATTAACAGATCT
CTAGAAGAAGATTTCAAGGTCGTTGTAGGAATCAGTCCTCCTATTTGGTTCTTCGCTGTG
GTGTTCTTACTCTTCAATACCCATGGCTGGTATTCTTATCTTTGGCTACCTTTTATTCCT
CTAATTGTGATCCTATTGGTGGGGACGAAATTACAAGTGATTATAACAAAGATGGGGCTA
AGAATTCAAGAAAGAGGAGAA---------------------------------------
---GTTGTAAAAGGAGTGCCTGTGGTCCAACCTGGGGACGACCTTTTCTGGTTCAACCGC
CCACGCCTTATTCTCTACCTTATTAACTTCGTC---CTCTTCCAGAATGCATTCCAGCTT
GCGTTCTTTGCATGGACTTGGTATGAATTTGGACGCAAATCTTGCTTTCATGAACATGTT
GAGGATGTGGTTATCAGAATCACCATGGGGGTGCTCATCCAGATTCTGTGCAGCTACGTC
ACCCTCCCTCTCTACGCCCTTGTTACACAAATGGGTACATCCATGAAACCAACTATATTC
AACGACAAAGTAGCGGAGGCCCTCCGCAACTGGCACCACTCAGCCCGAAAGCACATCAAA
CACCAAAACAAGGCGGCGGGGTCAGTGACGCCGCTGTCAAGCCGGCCGACGACACCCACA
CATCACATGTCCCCGGTCCATCTCTTGCGCCACTACCGCAGTGAGGCAGCAGACAGCCTC
CAAAACTCCCCAAGGCGCTCAAACTTTGATGGTACCACCGAACGGTGGGAGACAGATTCG
CCATCTCCATCTCACCACCACCAC---GGCCGCTTCGCGACCGAGGGTTCCTCCTCTCAT
CATAATAGTAATAATAATAATAAAAATAAAAATCAGCAAATTGAATTGGGACAAATAATG
GAACAACATCATCTTCATGAAGACCGCTTCGCCAATGAGCTTCCTCCTCAAACCACAACA
TTAAGAAATCAAGCTGCTACTGCTGATGATCAATCATCAGCAGCA---AAGGTGGGGCCG
CCACCGCCCCACCATGAAATCAATATTGGACACAGAGATTTCTCTTTTGAACGGTTTGAA
CGACAGCCCAGCGTTTGA
>CsMLO3-CBDRx
------------ATGGCACCACATGAAAGCAGGTCTCTTCAATACACACCCACTTGGGCT
GTGGCCACTGTTTGTCTTGTTTTCATTTCTATTTCAATTTTCATCGAACAATTGATCCAT
ATACTCTGCACTTGGTTGAAAAGGAACAGAAAAACTGCTCTGTATGAGGCTGTGGAGAAG
CTCAAATCAGTGCTTATACTTTTGGGACTCATGTCTCTGTTCTTGGCTGTAACTCAAAGA
CCAATCTCTAAATTTTGCATACCCACTAAGTTAGCTTACACC---ATGCTTCCATGCCGG
AATAGTGTCCACACAAAAACTATTAAATCTATTGGTGTGTTATTACATTCAAACTCCTTC
AACACCATTAATACCAACACCTTCTTTGAGGATTTTCATGAGTTTGAACCCCAAATGGGA
AGAAGATTGGGAGAAGATGATGAATCTAGTTTGGCTGATTATTGTGAATCACAGGGGAAG
ACCTCATTTATATCACAGGGTGGAATGAACCAACTCAATTACTTCATTTTTGTTCTAGCA
ATGATGCAAATTGTCTATAGTGTCCTCACTATGGCTTTGGGAAGAGCCAAGATGAGACGG
TGGGAGGCTTGGGAAAAAGAAACT---CAGACAGTGGAATATCAAGTTGCTAAC------
---------GATCCATTTCGATTTAGGTATACTAGACAGACAACATTTGCAAGAAGACAT
ATGAGTTCATGCACACCTACTTCATCTATGCTTTTATGGATTATATGCTTCTTTCGACAG
TTCTTTAATTCAGTTGCA---AAAGTTGATTACCTAACTCTACGCCATGGATTCATTTCG
GCTCATTTGACCAGTACAACCAACAATTCATTTAATTTCCAAAAGTACATAGAAAGATCA
CTTGAGGATGATTTCAAAGTTGTAGTTGGCATCAGCCCTCCCATGTGGCTTTTAGTCGTC
GTTTTCATGCTTGTGGATGTACACGGTTGGCATGTATATCTCTGGGTTTCATTTATCCCA
CTACTTATTGTGGTTGTACTTGGTGCTAAGCTTGGAGTAATTGTGGCAAGGATGGCTCAT
ACACTTGATGAAAAGGACAAT---------------------------------------
---GTAATCATGGGAAGTCCTTTGGTACAACCAAATGATAATCTTTTCTGGTTTGCTCAA
CCCAAATTCGTCTTGACCCTCTTGCATTTAACC---TTATTTATGAATTCTTTCGAGTTA
GCTTTCTTTGTTTGGGTCACGTGGCAATTTGGGATTTCGTCTTGCTACCATGAACATACA
TTGATTATTATTACAAGAGTGGTTTTAGCGGTGACAGTTCAAGTAATGTGCAGTTACATC
ACTCTTCCTCTGTATGCTCTTGTTACACAGATGGGATCAAACTTCAAGAGTGCAGTTCTA
GAAGAGCACACAGTGAAAGCTATAAAACAATGGCACTCAGAAGTAAAAGAAAAAAGAAAG
AGAAATCAAACTTCACAACATGAATTATCTTCTACAACCACGACCACCGTTAACACTATG
GACCACCACAATACTAATACTAATAGTAATAATACTAGTCCTCAACATTTATTGTCTCAT
CATAACCGTTCACCTACTTTTGCTGATCAACTTCAACGTTTTCCAATTGATCATCATCAT
CATCATACTACTACTCATGATGAAATTGTTGAAGAACAAAAATAA
>CsMLO3-PK
------------ATGGCACCACATGAAAGCAGGTCTCTTCAATACACACCCACTTGGGCT
GTGGCCACTGTTTGTCTTGTTTTCATTTCTATTTCAATTTTCATCGAACAATTGATCCAT
ATACTCTGCACTTGGTTGAAAAGGAACAGAAAAACTGCTCTGTATGAGGCTGTGGAGAAG
CTCAAATCAGTGCTTATACTTTTGGGACTCATGTCTCTGTTCTTGGCTGTAACTCAAAGA
CCAATCTCTAAATTTTGCATACCCACTAAGTTAGCTTACACC---ATGCTTCCATGCCGG
AATAGTGTCCACACAAAAACTATTAAATCTATTGGTGTGTTATTACATTCAAACTCCTTC
AACACCATTAATACCAACACCTTCTTTGAGGATTTTCATGAGTTTGAACCCCAAATGGGA
AGAAGATTGGGAGAAGATGATGAATCTAGTTTGGCTGATTATTGTGAATCACAGGGGAAG
ACCTCATTTATATCACAGGGTGGAATGAACCAACTCAATTACTTCATTTTTGTTCTAGCA
ATGATGCAAATTGTCTATAGTGTCCTCACTATGGCTTTGGGAAGAGCCAAGatgAGACGG
TGGGAGGCTTGGGAAAAAGAAACT---CAGACAGTGGAATATCAAGTTGCTAAC------
---------GATCCATTTCGATTTAGGTATACTAGACAGACAaCATTTGCGAGAAGACAT
ATGAGTTCATGCACACCTACTTCATCTATGCTTTTATGGATTATATGCTTCTTTCGACAG
TTCTTTAATTCAGTTGCA---AAAGTTGATTACCTAACTCTACGCCATGGATTCATTTCG
GCTCATTTGACCAGTACAACCAACAATtcatttaatttccaaaagtACATAGAAAGATCA
CTTGAGGATGATTTCAAAGTTGTAGTTGGCATCAGCCCTCCCATGTGGCTTTTAGTCGTC
GTTTTCATGCTTGTGGATGTACACGgTTGGCATGTATATCTCTGGGTTTCATTTATCCCA
CTACTTATTGTGGTTGTACTTGGTGCTAAGCTTGGAGTGATTGTGGCAAGGATGGCTCAT
AGACTTGATGAAAAGGATAAT---------------------------------------
---GTAATCATGGGAAGTCCTTTGGTACAACCAAATGATAATCTTTTCTGGTTTGCTCAA
CCCAAATTCGTCTTGACCCTCTTGCATTTAACC---TtatttatgAATTCTTTCGAGTTA
GCTTTCTTTGTTTGGGTCACGTGGCAATTTGGGATTTCGTCTTGCTACCATGAACATACA
TTGATTATTATTACAAGAGTGGTTTTAGCGGTGACAGTTCAAGTAATGTGTAGTTACATC
ACTCTTCCTCTGTATGCTCTTGTTACACAGatgGGATCAAACTTCAAGAGTGCAGTTCTA
GAAGAGCACACAGTGAAAGCTATAAAACAATGGCACTCAgaagtaaaagaaaaaagaaag
agaaatcAAACTTCACAACATGAATTATCTTCTACAACCACGACCACCGTTAACACTATG
GACCACCACAATACTAAT------AGTAATAATACTAGTCCTCAACATTTATTGTCTCAT
CATAACCGTTCACCTACTTTTGCTGATCAACTTCAACGTTTTCCAattgatcatcatcat
catcatactaCTACTCATGATGAAATCGTTGAAGAACAAAAATAA
>CsMLO3-FN_A
------------ATGGCACCACATGAAAGCAGGTCTCTTCAATACACACCCACTTGGGCT
GTGGCCACTGTTTGTCTTGTTTTCATTTCTATTTCAATTTTCATCGAACAATTGATCCAT
ATACTCGGCACTTGGTTGAAAAGGAACAGAAAGACTGCTCTGTATGAGGCTGTGGAGAAG
CTCAAATCAGTGCTTATACTTTTGGGACTCATGTCTCTGTTCTTGGCTGTAACTCAAAGA
CCAATCTCTAAATTTTGCATACCCACTAAGTTAGCTTACACC---ATGCTTCCATGCCGG
AATAGTGTCCACACAAAAACTATTAAATCTATTGGTGTGTTATTACATTCAAACTCCTTC
AACACC---AATACCAACACCTTCTTTGAGGATTTTCATGAGTTTGAACCCGAAATGGGA
AGAAGATTGGAAGAAGATGATGAATCTAGTTTGGCTGATTATTGTGAATCACAGGGGAAG
ACCTCATTTATATCACAGGGTGGAATGAACCAACTCAATTACTTCATTTTTGTTCTAGCA
ATGATGCAAATTGTCTATAGTGTCCTCACTATGGCTTTGGGAAGAGCCAAGATGAGACGG
TGGGAGGCTTGGGAAAAAGAAACT---CAGACAGTGGAATATCAAGTTGCTAAC------
---------GATCCATTTCGATTTAGGTATACTAGACAGACAACATTTGCAAGAAGACAT
ATGAGTTCATGCACACCTACTTCATCTATGCTTtTATGGATTATATGCTTCTTTCGACAG
TTCTTTAATTCAGTTGCA---AAAGTTGATTACCTAACTCTACGACATGGATTCATTTCG
GCTCATTTGACCAGTACAACCAACAATTCATTTAATTTCCAAAAGTACATAGAAAGATCA
CTTGAGGATGATTTCAAAGTTGTAGTTGGCATCAGCCCTCCCATGTGGCTTtTAGTCGTC
GTTTTCATGCTTGTGGATGTACACGGTTGGCATGTATATCTCTGGGTTTCATTTATCCCA
CTACTTATTGTGGTTGTACTTGGTGCTAAGCTTGGAGTAATTGTGGCAAGGATGGCTCAT
AGACTTGATGAAAAGGATAAT---------------------------------------
---GTAATCATGGGAAGTCCTTTGGTACAACCAAATGATAATCTTTTCTGGTTTGCTCAA
CCCAAATTCGTCTTGACCCTCTTGCATTTAACC---TTATTTATGAATTCTTTCGAGTTA
GCTTTCTTTGTTTGGGTCACGTGGCAATTTGGGATTTCGTCTTGCTACCATGAACATACA
TTGATTATTATTACAAGAGTGGtTTTAGCGGTGACAGTTCAAGTAATGTGTAGTTACATC
ACTCTTCCTCTGTATGCTCTTGTTACACAGATGGGATCAAACTTCAAGAGTGCAGTTCTA
GAAGAGCACACAGTGAAAGCTATAAAACAATGGCACTCAGAAGTAAAAGAAAAAAGAAAG
AGAAATCAAACTTCACAACATGAATTATCTTCTACAACCACGACCACCGTTAACACTATG
GACCACCACAATACTAAT------AGTAATAATACTAGTCCTCAACATTTATTGTCTCAT
CATAACCGTTCACCTACTTTTGCTGATCAACTTCAACGTTTTCCAATTGATCATCATCAT
CATCATACTACTACTCATGATGAAATCGTTGAAGAACAAAAaTAA
>CsMLO3-FN_B_partial
------------ATGGCACCACATGAAAGCAGGTCTCTTCAATACACACCCACTTGGGCT
GTGGCCACTGTTTGTCTTGTTTTCATTtCTATTTCAATTTTCATCGAACAATTGATCCAT
ATACTCGGCACTTGGTTGAAAAGGAACAGAAAGACTGCTCTGTATGAGGCTGTGGAGAAG
CTCAAATCAGTGCTTATACTTTTGGGACTCATGTCTCTGTTCTTGGCTGTAACTCAAAGA
CCAATCTCTAAATTTTGCATACCCACTAAGTTAGCTTACACC---ATGCTTCCATGCCGG
AATAGTGTCCACACAAAAACTATTAAATCTATTGGTGTGTTATTACATTCAAACTCCTTC
AACACC---AATACCAACACCTTCTTTGAGGATTTTCATGAGTTTGAACCCGAAATGGGA
AGAAGATTGGAAGAAGATGATGAATCTAGTTTGGCTGATTATTGTGAATCACAGGGGAAG
ACCTCATTTATATCACAGGGTGGAATGAACCAACTCAATTACTTCATTtTTGTTCTAGCA
ATGATGCAAATTGTCTATAGTGTCCTCACTATGGCTTTGGGAAGAGCCAAGATGAGACGG
TGGGaGGCTTGGGAAAAAGAAACT---CAGACAGTGGAATATCAAGTTGCTAAC------
---------GATCCATTTCGATTTAGGTATACTAGACAGACAACATTTGCAAGAAGACAT
ATGAGTTCATACACACCTACTTCATCTATGCTTTTATGGATTATATGCTTCTTTCGACAG
TTCTTTAATTCAGTTGCA---AAAGTTGATTACCTAACTCTACGCCATGGATTCATTTCG
GCTCATTTGACCAGTACAACCAACAATTCATTTAATTTCCAAAAGTACATAGAAAGATCA
CTTGAGGATGATTTCAAAGTTGTAGTTGGCATCAGCCCTCCCATGTGGCTTTTAGTCGTC
GTTTTCATGCTTGTGGATGTACACGGTTGGCATGTATATCTCTGGGTTTCATTTATCCCA
CTACTTATTGTGGTTGTACTTGGTGCTAAGCTTGGAGTAATTGTGGCAAGGATGGCTCAT
AGACTTGATGAAAAGGATAAT---------------------------------------
---GTAATCATGGGAAGTCCTTTGGTACAACCAAATGATAATCTTTTCTGGTTTGCTCAA
CCCAAATTCGTCTTGACCCTCTTGCATTTAACC---TTATTTATGAATTCTTTCGAT
>CsMLO3-JL
------------ATGGCACCACATGAAAGCAGGTCTCTTCAAGACACACCCACTTGGGCT
GTGGCCACTGTTTGTCTTGTTTTCATTTCTATTTCAATTTTCATCGAACAATTGATCCAT
ATACTCTGCACTTGGTTGAAAAGGAACAGAAAAACTGCTCTGTATGAGGCTGTGGAGAAG
CTCAAATCAGTGCTTATACTTTTGGGACTCATGTCTCTGTTCTTGGCTGTAACTCAAAGA
CCAATCTCTAAATTTTGCATACCCACTAAGTTAGCTTACACC---ATGCTTCCATGCCGG
AATAGTGTCCACACAAAAACTATTAAATCTATTGGTGTGTTATTACATTCAAACTCCTTC
AACACCATTAATACCAACACCTTCTTTGAGGATTTTCATGAGTTTGAACCCCAAATGGGA
AGAAGATTGGGAGAAGATGATGAATCTAGTTTGGCTGATTATTGTGAATCACAGGGGAAG
ACCTCATTTATATCACAGGGTGGAATGAACCAACTCAATTACTTCATTTTTGTTCTAGCA
ATGATGCAAATTGTCTATAGTGTCCTCACTATGGCTTTGGGAAGAGCCAAGATGAGACGG
TGGGAGGCTTGGGAAAAAGAAACT---CAGACAGTGGAATATCAAGTTGCTAAC------
---------GATCCATTTCGATTTAGGTATACTAGACAGACAACATTTGCAAGAAGACAT
ATGAGTTCATGCACACCTACTTCATCTATGCTTTTATGGATTATATGCTTCTTTCGACAG
TTCTTTAATTCAGTTGCA---AAAGTTGATTACCTAACTCTACGCCATGGATTCATTTCG
GCTCATTTGACCAGTACAACCAACAATTCATTTAATTTCCAAAAGTACATAGAAAGATCT
CTTGAGGATGATTTCAAAGTTGTAGTTGGCATCAGCCCTCCCATGTGGCTTTTAGTCGTC
GTTTTCATGCTTGTGGATGTACACGGTTGGCATGTATATCTCTGGGTTTCATTTATCCCA
CTACTTATTGTGGTTGTACTTGGTGCTAAGCTTGGAGTGATTGTGGCAAGGATGGCTCAT
AGACTTGATGAAAAGGATAAT---------------------------------------
---GTAATCATGGGAAGTCCTTTGGTACAACCAAATGATAATCTTTTCTGGTTTGCTCAA
CCCAAATTCGTCTTGACCCTCTTGCATTTAACC---TTATTTATGAATTCTTTCGAGTTA
GCTTTCTTTGTTTGGGTCACGTGGCAATTTGGGATTTCGTCTTGCTACCATGAACATACA
TTGATTATTATTACAAGAGTGGTTTTAGCGGTGACAGTTCAAGTAATGTGTAGTTACATC
ACTCTTCCTCTGTATGCTCTTGTTACACAGATGGGATCAAACTTCAAGAGTGCAGTTCTA
GAAGAGCACACAGTGAAAGCTATAAAACAATGGCACTCAGAAGTAAAAGAAAAAAGAAAG
AGAAATCAAACTTCACAACATGAATTATCTTCTACAACCACGACCACCGTTAACACTATG
GACCACCACAATACTAAT------AGTAATAATACTAGTCCTCAACATTTATTGTCTCAT
CATAACCGTTCACCTACTTTTGCTGATCAACTTCAACGTTTTCCAATTGATCATCATCAT
CATCATACTACTACTCATGATGAAATTGTTGAAGAACAAAAATAA
>CsMLO3-JLm
------------ATGGCACCACATGAAAGCAGGTCTCTTCAAGACACACCCACTTGGGCT
GTGGCCACTGTTTGTCTTGTTTTCATTTCTATTTCAATTTTCATCGAACAATTGATCCAT
ATACTCTGCACTTGGTTGAAAAGGAACAGAAAAACTGCTCTGTATGAGGCTGTGGAGAAG
CTCAAATCAGTGCTTATACTTTTGGGACTCATGTCTCTGTTCTTGGCTGTAACTCAAAGA
CCAATCTCTAAATTTTGCATACCCACTAAGTTAGCTTACACC---ATGCTTCCATGCCGG
AATAGTGTCCACACAAAAACTATTAAATCTATTGGTGTGTTATTACATTCAAACTCCTTC
AACACCATTAATACCAACACCTTCTTTGAGGATTTTCATGAGTTTGAACCCCAAATGGGA
AGAAGATTGGGAGAAGATGATGAATCTAGTTTGGCTGATTATTGTGAATCACAGGGGAAG
ACCTCATTTATATCACAGGGTGGAATGAACCAACTCAATTACTTCATTTTTGTTCTAGCA
ATGATGCAAATTGTCTATAGTGTCCTCACTATGGCTTTGGGAAGAGCCAAGATGAGACGG
TGGGAGGCTTGGGAAAAAGAAACT---CAGACAGTGGAATATCAAGTTGCTAAC------
---------GATCCATTTCGATTTAGGTATACTAGACAGACAACATTTGCAAGAAGACAT
ATGAGTTCATGCACACCTACTTCATCTATGCTTTTATGGATTATATGCTTCTTTCGACAG
TTCTTTAATTCAGTTGCA---AAAGTTGATTACCTAACTCTACGCCATGGATTCATTTCG
GCTCATTTGACCAGTACAACCAACAATTCATTTAATTTCCAAAAGTACATAGAAAGATCT
CTTGAGGATGATTTCAAAGTTGTAGTTGGCATCAGCCCTCCCATGTGGCTTTTAGTCGTC
GTTTTCATGCTTGTGGATGTACACGGTTGGCATGTATATCTCTGGGTTTCATTTATCCCA
CTACTTATTGTGGTTGTACTTGGTGCTAAGCTTGGAGTGATTGTGGCAAGGATGGCTCAT
AGACTTGATGAAAAGGATAAT---------------------------------------
---GTAATCATGGGAAGTCCTTTGGTACAACCAAATGATAATCTTTTCTGGTTTGCTCAA
CCCAAATTCGTCTTGACCCTCTTGCATTTAACC---TTATTTATGAATTCTTTCGAGTTA
GCTTTCTTTGTTTGGGTCACGTGGCAATTTGGGATTTCGTCTTGCTACCATGAACATACA
TTGATTATTATTACAAGAGTGGTTTTAGCGGTGACAGTTCAAGTAATGTGTAGTTACATC
ACTCTTCCTCTGTATGCTCTTGTTACACAGATGGGATCAAACTTCAAGAGTGCAGTTCTA
GAAGAGCACACAGTGAAAGCTATAAAACAATGGCACTCAGAAGTAAAAGAAAAAAGAAAG
AGAAATCAAACTTCACAACATGAATTATCTTCTACAACCACGACCACCGTTAACACTATG
GACCACCACAATACTAAT------AGTAATAATACTAGTCCTCAACATTTATTGTCTCAT
CATAACCGTTCACCTACTTTTGCTGATCAACTTCAACGTTTTCCAATTGATCATCATCAT
CATCATACTACTACTCATGATGAAATCGTTGAAGAACAAAAATAA
>CsMLO5-CBDRx
------ATGGCGGCCGGAGATGGTTCAGCCATCTCTTTGGAACATACTCCCACATGGGCA
CTCGCCGTTGTTATCTTTGGCTTCATCTCTACCTCCCTTCTCATCGAACACTCTATCCAT
ACTCTTTCTCAATGGCTAAAAAGGCATAAAAAGACTGCTTTGCAGGGTGCGGTTGAGAAG
CTCCAATCAGAGTTGATGCTTTTGGGATTCATATCCTTACTTTTGGCGATAACTCAAGAT
TACATATCAAAAATATGCATACCGGCCAGCGTAGCAGACACT---ATGCTTCCATGCCCC
AAACATGATCCTCTTACTCCT---------------------------------------
------------------------ACGACTTCCTCACAAAAATATCAACTCATTACTAGA
CAATTACTCGCCCAGAAGTCTGATGAGGTTTCTGCTGATTCTTGTACTGCCCAGGGAAAG
GTTGCTCTAGTGAGTAACGAGGCCATTCATCAGCTTCACATATTTATTTTTGTGCTGGCA
GCTATGCAAATCGTGTATAGTACTCTAACAATGGCTTTGGGCAGGGTTAAGATGAAACGA
TGGAAAGCTTGGGAAAAAGAGACA---CAAACAACGGAGTACTTAGTTGCCAAT------
---------GATCCTTATCGATTTAGATTTACAAGACAAACAACTTTTGGAAGACGACAC
ATGAATAATTGCACGGAAACATCCTCAATTCTTTTGTGGATTAAATGTTTCTTCAGGCAG
TTTTCTAATTCAGTTGCA---AAAGTTGACTATCTCACCTTAAGACATGGTTTCATTGAG
GCTCACTTGTCAGCCAGGCATGAC---AGCTTTAATTTCCAACAATACATTGAGCGATCG
TTAGAGGAAGATTTCAGAATTGTCGTTGGAATAAGCCCTCCAATGTGGTTTCTAGTTGTC
ATCCTATTGCTAGTAGATGTGCACGGATGGCATGTATATAGCTGGTTGTCCTATGTTCCA
ATATTGATTGTGCTCGTTCTAGGAACCAAACTTGAAGTAATTGTAGCAAGAATGGCTCTT
CAAATGAAAGAGCAAAACAAT---------------------------------------
AATGTTATAATTGGAGCCCCTCTAGTTAAACCAAATGATAATCTATTTTGGTTCGGGAAG
CCAAAATTCGTCTTAACACTTCTGCATTATACT---CTGTTCGTGAATGCATTCGAGCTC
GCTTTCTTCATTTGGGTTTCTATCCAGTTTGGAGTAGACTCGTGCTACCATGTGCACAAC
GCGATTCTTGTCACAAGAGTTGTATTAGCGGTGACTGTCCAGATCGTTTGCAGCTACTTC
ACTCTTCCTCTGTATGCACTCGTTACACAGATGGGTTCAGAATTCAAAAACAAAGTAGTA
GAAGAGCAACTAGGAGTGATTATAAAGCAATGGTTGACGGAAGTGAGGAACAGAAGGAGG
AAACAACAAGAACAATCCATACAATTTTTTTCTACTCTCTCAAGTGAATGGAGCCCTAGA
CTAAGTGGTGCAACTACTGAAGTTCTTCCAATTCCCTTAAACAAATGTCCTAGAAGAGAA
ATCATTGAAGAAGATCATCACCTTCATTGCCAACAAGCTGCTGCACAACAACAACTAGAG
AGATAA
>CsMLO5-PK_A_partial
------ATGGCGGCCGGAGATGGTTCAGCCATCTCTTTGGAACATACTCCCACATGGGCA
CTCGCCGTTGTTATCTTTGGCTTCATCTCTACCTCCCTTCTCATCGAACACTCTATCCAT
ACTCTTTCTCAATGGCTAAAAAGGCATAAAAAGACTGCTTTGCAGGGTGCGGTTGAGAAG
CTCCAATCAGAGTTGATGCTTTTGGGATTCATATCCTTACTTTTGGCGATAACTCAAGAT
TACATATCAAAAATATGCATACCGGCCAGCGTAGCAGACACT---ATGCTTCCATGCCCA
AAACATGATCCTCTTACTCCT---------------------------------------
------------------------ACGACTTCGTCACGAAAATATCAACTCATTACTAGA
CAATTACTCGCCCAGAAGTCTGATGAGGTTTCTGCTGATTCTTGTACTGTCCAGGGAAAG
GTTGCTCTAGTGAGTAACGAGGCCATTCATCAGCTTCACATATTTATTTTTGTGCTGGCA
GCTATGCAAATCGTGTATAGTACTCTAACAATGGCTTTGGGCAGGGTTAAGATGAAACGA
TGGAAAGCTTGGGAAAAAGAGACA---CAAACAACGGAGTACTTAGTTGCCAAT------
---------GATCCTTATCGATTTAGATTTACAAGACAAACAACTTTTGGAAGACGACAC
ATGAATAATTGCACGGAAACATCCTCAATTCTTTTGTGGATTAAATGTTTCTTCAGGCAG
TTTTCTAACTCAGTTGCA---AAAGTTGACTATCTCACCTTAAGACATGGTTTCATTGAG
GCTCACTTGTCAGCCAGGCATGAC---AGCTTTAATTTCCAACAATATATTGAGCGATCG
TTAGAGGAAGATTTCAGAATTGTCGTTGGAATAAGCCCTCCAATGTGGTTTCTAGTTGTC
ATCCTATTGCTAGTAGATGTGCACGGATGGCATGTATATAGCTGGTTGTCCTATGTTCCA
ATATTGATTGTGCTCGTTCTAGGAACCAAACTTGAAGTAATTGTAGCAAGAATGGCTCTT
CAAATGAAAGAGCAAAACAAT---------------------------------------
AATGTTATAATTGGAGCCCCTCTAGTTAAACCAAATGATAATCTATTTTGGTTCGGGAAG
CCAAAATTCGTCTTAACACTTCTGCATTATACT---CTTTTCGTGAATGCATTCGAGCTC
GCTTTCTTCATTTGGGTTTCA
>CsMLO5-PK_B
------ATGGCGGCCGGAGATGGTTCAGCCATCTCTTTGGAACATACTCCCACATGGGCA
CTCGCCGTTGTTATCTTTGGCTTCATCTCTACCTCCCTTCTCATCGAACACTCTATCCAT
ACTCTTTCTCAATGGCTAAAAAGGCATAAAAAGACTGCTTTGCAGGGTGCGGTTGAGAAG
CTCCAATCAGAGTTGATGCTTTTGGGATTCATATCCTTACTTTTGGCGATAACTCAAGAT
TACATATCAAAAATATGCATACCGGCCAGCGTAGCAGACACT---ATGCTTCCATGCCCA
AAACATGATCCTCTTACTCCT---------------------------------------
------------------------ACGACTTCCTCACAAAAATATCAACTCATTACTAGA
CAATTACTCGCCCAGAAGTCTGATGAGGTTTCTGCTGATTCTTGTACTGTCCAGGGAAAG
GTTGCTCTGGTGAGTAACGAGGCCATTCATCAGCTTCACATATTTATTTTTGTGCTGGCA
GCTATGCAAATCGTGTATAGTACTCTAACAATGGCTTTGGGCAGGGTTAAGATGAAACGA
TGGAAAGCTTGGGAAAAAGAGACA---CAAACAACGGAGTACTTAGTTGCCAAT------
---------GATCCTTATCGATTTAGATTTACAAGACAAACAACTTTTGGAAGACGACAC
ATGAATAATTGCACGGAAACATCCTCAATTCTTTTGTGGATTAAATGTTTCTTCAGGCAG
TTTTCTAACTCAGTTGCA---AAAGTTGACTATCTCACCTTAAGACATGGTTTCATTGAG
GCTCACTTGTCAGCCAGGCATGAC---AGCTTTAATTTCCAACAATACATTGAGCGATCG
TTAGAGGAAGATTTCAGAATTGTCGTTGGAATAAGCCCTCCAATGTGGTTTCTAGTTGTC
ATCCTATTGCTAGTAGATGTGCACGGATGGCATGTATATAGCTGGTTGTCCTATGTTCCA
ATATTGATTGTGCTCGTTCTAGGAACCAAACTTGAAGTAATTGTAGCAAGAATGGCTCTT
CAAATGAAAGAGCAAAACAAT---------------------------------------
AATGTTATAATTGGAGCCCCTCTAGTTAAACCAAATGATAATCTATTTTGGTTCGGGAAG
CCAAAATTCGTCTTAACACTTCTGCATTATACT---CTTTTCGTGAATGCATTCGAGCTC
GCTTTCTTCATTTGGGTTTCAATCCAGTTTGGAGTAGACTCGTGCTACCATGTGCACAAC
GCGATTCTTGTCACAAGAGTTGTATTAGCGGTGACTGTCCAGATCGTTTGCAGCTACTTC
ACTCTTCCTCTGTATGCACTCGTTACACAGATGGGTTCAGAATTCAAAAACAAAGTAGTA
GAAGAGCAACTAGGAGTGATTATAAAGCAATGGTTGACGGAAGTGAGGGACAGAAGGAGG
AAACAACAAGAACAATCCATACAATTTTTTTCTACTCTCTCAAGTGAATGGAGCCCTAGA
CTAAGTGGTGCAACTACTGAAGTTCTTCCAATTCCCTTAAACAAATCTCCTAGAAGAGAA
ATCATTGAAGAAGATCATCACCTTCATTGCCAACAAGCTGCTGCACAACAACAACTAGAG
AGATAA
>CsMLO5-FN
------ATGGCGGCCGGAGATGGTTCGGCCATCTCTTTGGAACATACTCCCACATGGGCA
CTCGCCGTTGTTATCTTTGGCTTCATCTCTACCTCCCTTCTCATCGAACACTCTATCCAT
ACTCTTTCTCAATGGCTAAAAAGGCATAAAAAGACTGCTTTGCAGGGTGCGGTTGAGAAG
CTCCAATCAGAGTTGATGCTTTTGGGATTCATATCCTTACTGTTGGCGATAACTCAAGAT
TACATATCAAAAATATGCATACCGGCCAGCGTAGCAGACACT---ATGCTTCCATGCCCA
AAACATGATCCTCTTACTCCT---------------------------------------
------------------------ACGACTTCCTCACAAAAATATCAACTCATTACTAGA
CAATTACTCGCCCAGAAGTCTGATGAGGTTTCTGCTGATTCTTGTACTGTCCAGGGAAAG
GTTGCTCTAGTGAGTAACGAGGCCATTCATCAGCTTCACATATTTATTTTTGTGCTGGCA
GCTATGCAAATCGTATATAGTACTCTAACAATGGCTTTGGGCAGGGTTAAGATGAAACGA
TGGAAAGCTTGGGAAAAAGAGACA---CAAACAACGGAGTACTTAGTTGCCAAT------
---------GATCCTTATCGATTTAGATTTACAAGACAAACAACTTTTGGAAGACGACAC
ATGAATAATTGCACGGAAACATCCTCAATTCTTTTGTGGATTAAATGTTTCTTCAGGCAG
TTTTCTAACTCAGTTGCA---AAAGTTGACTATCTCACCTTAAGACATGGTTTCATTGAG
GCTCACTTGTCAGCCAGGCATGAC---AGCTTTAATTTCCAACAATACATTGAGCGATCG
TTAGAGGAAGATTTCAGAATTGTCGTTGGAATAAGCCCTCCAATGTGGTTtCTAGTTGTC
ATCCTATTGCTAGTAGATGTGCACGGATGGCATGTATATAGCTGGTTGTCCTATGTTCCA
ATATTGATTGTGCTCGTTCTAGGAACCAAACTTGAAGTAATTGTAGCAAGAATGGCTCTT
CAAATGAAAGAGCAAAACAAT---------------------------------------
AATGTTATAATTGGAGCCCCTCTAGTTAAACCAAATGATAATCTATTTTGGTTCGGGAAG
CCAAAATTCGTCTTAACACTTCTGCATTATACT---CTTTTCGTGAATGCATTCGAGCTC
GCTTTCTTCATTTGGGTTTCAATCCAGTTTGGAGTAGACTCGTGCTACCATGTGCACAAC
GCGATTCTTGTCACAAGAGTTGTATTAGCGGTGACTGTCCAGATCGTTTGCAGCTACTTC
ACTCTTCCTCTGTATGCACTCGTTACACAGATGGGTTCAGAATTCAAAAACAAAGTAGTA
GAAGAGCAACTAGGAGTGATTATAAAGCAATGGTTGACGGAAGTGAGGAACAGAAGGAGG
AAACAACAAGAACAATCCATACAATTTTTTTCTACTCTCTCAAGTGAATGGAGCCCTAGA
CTAAGTGGTGCAACTACTGAAGTACTTCCAATTCCCTTAAACAAATCTCCTAGAAGAGAA
ATCATTAAAGAAGATCATCACCTTCATTGCCAACAAGCTGCTGCACAACAACAACTAGAG
AGATAA
>CsMLO5-JL
------ATGGCGGCCGGAGATGGTTCAGCCATCTCTTTGGAACATACTCCCACATGGGCA
CTCGCCGTTGTTATCTTTGGCTTCATCTCTACCTCCCTTCTCATCGAACACTCTATCCAT
ACTCTTTCTCAATGGCTAAAAAGGCATAAAAAGACTGCTTTGCAGGGTGCGGTTGAGAAG
CTCCAATCAGAGTTGATGCTTTTGGGATTCATATCCTTACTTTTGGCGATAACTCAAGAT
TACATATCAAAAATATGCATACCGGCCAGCGTAGCAGACACT---ATGCTTCCATGCCCC
AAACATGATCCTCTTACTCCT---------------------------------------
------------------------ACGACTTCCTCACAAAAATATCAACTCATTACTAGA
CAATTACTCGCCCAGAAGTCTGATGAGGTTTCTGCTGATTCTTGTACTGCCCAGGGAAAG
GTTGCTCTAGTGAGTAACGAGGCCATTCATCAGCTTCACATATTTATTTTTGTGCTGGCA
GCTATGCAAATCGTGTATAGTACTCTAACAATGGCTTTGGGCAGGGTTAAGATGAAACGA
TGGAAAGCTTGGGAAAAAGAGACA---CAAACAACGGAGTACTTAGTTGCCAAT------
---------GATCCTTATCGATTTAGATTTACAAGACAAACAACTTTTGGAAGACGACAC
ATGAATAATTGCACGGAAACATCCTCAATTCTTTTGTGGATTAAATGTTTCTTCAGGCAG
TTTTCTAATTCAGTTGCA---AAAGTTGACTATCTCACCTTAAGACATGGTTTCATTGAG
GCTCACTTGTCAGCCAGGCATGAC---AGCTTTAATTTCCAACAATACATTGAGCGATCG
TTAGAGGAAGATTTCAGAATTGTCGTTGGAATAAGCCCTCCAATGTGGTTTCTAGTTGTC
ATCCTATTGCTAGTAGATGTGCACGGATGGCATGTATATAGCTGGTTGTCCTATGTTCCA
ATATTGATTGTGCTCGTTCTAGGAACCAAACTTGAAGTAATTGTAGCAAGAATGGCTCTT
CAAATGAAAGAGCAAAACAAT---------------------------------------
AATGTTATAATTGGAGCCCCTCTAGTTAAACCAAATGATAATCTATTTTGGTTCGGGAAG
CCAAAATTCGTCTTAACACTTCTGCATTATACT---CTGTTCGTGAATGCATTCGAGCTC
GCTTTCTTCATTTGGGTTTCTATCCAGTTTGGAGTAGACTCGTGCTACCATGTGCACAAC
GCGATTCTTGTCACAAGAGTTGTATTAGCGGTGACTGTCCAGATCGTTTGCAGCTACTTC
ACTCTTCCTCTGTATGCACTCGTTACACAGATGGGTTCAGAATTCAAAAACAAAGTAGTA
GAAGAGCAACTAGGAGTGATTATAAAGCAATGGTTGACGGAAGTGAGGAACAGAAGGAGG
AAACAACAAGAACAATCCATACAATTTTTTTCTACTCTCTCAAGTGAATGGAGCCCTAGA
CTAAGTGGTGCAACTACTGAAGTTCTTCCAATTCCCTTAAACAAATGTCCTAGAAGAGAA
ATCATTGAAGAAGATCATCACCTTCATTGCCAACAAGCTGCTGCACAACAACAACTAGAG
AGATAA
>CsMLO5-JLm
------ATGGCGGCCGGAGATGGTTCAGCCATCTCTTTGGAACATACTCCCACATGGGCA
CTCGCCGTTGTTATCTTTGGCTTCATCTCTACCTCCCTTCTCATCGAACACTCTATCCAT
ACTCTTTCTCAATGGCTAAAAAGGCATAAAAAGACTGCTTTGCAGGGTGCGGTTGAGAAG
CTCCAATCAGAGTTGATGCTTTTGGGATTCATATCCTTACTTTTGGCGATAACTCAAGAT
TACATATCAAAAATATGCATACCGGCCAGCGTAGCAGACACT---ATGCTTCCATGCCCA
AAACATGATCCTCTTACTCCT---------------------------------------
------------------------ACGACTTCGTCACAAAAATATCAACTCATTACTAGA
CAATTACTCGCCCAGAAGTCTGATGAGGTTTCTGCTGATTCTTGTACTGTCCAGGGAAAG
GTTGCTCTAGTGAGTAACGAGGCCATTCATCAGCTTCACATATTTATTTTTGTGCTGGCA
GCTATGCAAATCGTGTATAGTACTCTAACAATGGCTTTGGGCAGGGTTAAGATGAAACGA
TGGAAAGCTTGGGAAAAAGAGACA---CAAACAACGGAGTACTTAGTTGCCAAT------
---------GATCCTTATCGATTTAGATTTACAAGACAAACAACTTTTGGAAGACGACAC
ATGAATAATTGCACGGAAACATCCTCAATTCTTTTGTGGATTAAATGTTTCTTCAGGCAG
TTTTCTAACTCAGTTGCA---AAAGTTGACTATCTCACCTTAAGACATGGTTTCATTGAG
GCTCACTTGTCAGCCAGGCATGAC---AGCTTTAATTTCCAACAATACATTGAGCGATCG
TTAGAGGAAGATTTCAGAATTGTCGTTGGAATAAGCCCTCCAATGTGGTTTCTAGTTGTC
ATCCTATTGCTAGTAGATGTGCACGGATGGCATGTATATAGCTGGTTGTCCTATGTTCCA
ATATTGATTGTGCTCGTTCTAGGAACCAAACTTGAAGTAATTGTAGCAAGAATGGCTCTT
CAAATGAAAGAGCAAAACAAT---------------------------------------
AATGTTATAATTGGAGCCCCTCTAGTTAAACCAAATGATAATCTATTTTGGTTCGGGAAG
CCAAAATTCGTCTTAACACTTCTGCATTATACT---CTTTTCGTGAATGCATTCGAGCTC
GCTTTCTTCATTTGGGTTTCAATCCAGTTTGGAGTAGACTCGTGCTACCATGTGCACAAC
GCGATTCTTGTCACAAGAGTTGTATTAGCGGTGACTGTCCAGATCGTTTGCAGCTACTTC
ACTCTTCCTCTGTATGCACTGGTTACACAGATGGGTTCAGAATTCAAAAACAAAGTAGTA
GAAGAGCAACTAGGAGCGATTATAAAGCAATGGTTGACAGAAGTGAGGAAAAGAAGGAGA
AAACAACAAGAACAGTCCATACAATTTTGTTCTACTCTCTCAAGTGAATGGAGCCCAAGA
CTAAGTGGTGCAACTGCTGAAGTTCTTCCAATTCCCTTAAACAAATCTCCTAGAAGAGAA
ATCATTGAAGAAGATCATCACCTTCATTGCCAACAAGCTGCTCAACAACAACAACTAGAG
AGATAA
>CsMLO10-CBDRx
ATGGCGGAAGAAGATAGTACTACGACGGAAGCGACACTTGAAAGGACGCCGACTTGGGCA
GTGGCAACAGTTTGCTTTGTTTTGATTTTAGTCTCTATTATCATTGAGCATCTGCTTCAT
CGCTTAGCCAAGTTTCTAAACAAAAGACGGAAGAAATCTCTACTTGAAGCTCTTGATAAG
ATCAAATCAGAGCTGATGCTGTTGGGGTTCGTATCATTGTTTCTAACAATTAGCGAAAAG
ACAATTGCAAACATATGTATACCCGAAAGTGTTGGCCACACA---TTTCTTCCTTGTGGT
ACCCAAATGTCCACCGACGTA---------------------------------------
------------------------------------------------------------
---------------------------GAGGAGGAAGCTAAGTGCGCCCAACAGGATAAG
GTTTCTCTGCTATCGAGAAATGGTGTAAGGCAGCTTCAGTACCTGATCTTTGTGTTGGCC
GTTTCCCATGTCTTCTCTTGCGTTCTTACCTTCGGTTTTGGCATTGCCAAGATGATGAGG
TGGGAGGCATGGGAGGCAGAAACC---AGAACATTGGACTATCAATTTTCTAAT------
---------GATCCACGAAGGTTTAAGCTAATCCATCAAACATCATTTGGGAAGAGGCAT
---TTGCACTATTGGAGCCAACATCGAATTCTGCGGTGGCCGATCTGCTTTCTTAGACAA
TTCTATAAATCTGTATCA---AAGGTGGATTATTTGACTCTAAGACATGGATTCATAATG
GCACATTTTGATGAAGGAACC------AACTTTGATTTCCAAAAATATATAAGAAGGGCT
TTGGAGAATGACTTTCGCGTGGTTGTGGGGATAAATTGGTGGATCTGGATTTTTTCTGTA
CTCTTTTTGTTCTTCAACGCACATAGCTTTCACAATCATCTATGGCTTCCTATTATTCCA
TTAGTGATGCTATTAATAGTGGGAACGAATCTACAAAGCATCATAACTAAGATGAGCTTG
GACGGCCATGATAAATCTGAA---------------------------------------
---GTCGTAAGAGGCACTTTTCTAGTGAGGCCTAGTGACCATTTCTTCTGGTTGGGCCGA
CCCAGATTGCTTCTCCATCTTATGCACTTCATC---TTGTTCCAGAATTCTTTCCAACTG
GCGTTCTTTGCATGGACTTGGTACAAATTTGGGTTGAGGTCATGCTTCCATAAAGAAACT
GAAAACATTGTGATAAAGCTGGCAATGGGATTATCAATTCAAATACTATGTGGCTATGTG
ACATTACCTCTATATGCTCTTGTCACACAGATGGGATCGTCAATGAGGACAGCTGTATTC
ACAGAGTTTGTTGTGAAAGGATTAAAGAAATGGAAAGGAAGGGCAAAAAAAAATCTAGGA
ACAAGGAATACCAAATGGCATATGCATAGTCCCCCAAAGTCACTAGAAGCTAATAATAAT
TCTCAAGATATTTTCTCAATGGATACATCACTTTCTTTTAGTACCCTTGATCATGCCTCA
TTCTCTATTGATGTGGATGATTCTATTGCTGGTGAAATTATGAGTGAGGACAACTTGAGA
CCCATAAATGAAAATGTATCCCAGAATAATGATAATGATGATGATGATGGCGACGATGAT
GATGATGATTATGACCGAAAGAAGATTAGCTCCTTTGATGGGTTTCGCTCCTACACCGAT
ACAAGGTTGTAA
>CsMLO10-PK
ATGGCGGAAGAAGATAGTACTACGACGGAAGCGACACTTGAAAGGACGCCGACTTGGGCA
GTGGCAACAGTTTGCTTTGTTTTGATTTTAGTCTCTATTATCATCGAGCATCTGCTTCAT
CGCTTAGCCAAGTTTCTAAACAAAAGACGGAAGAAATCTCTACTTGAAGCTCTTGATAAG
ATCAAATCAGAGCTGATGCTGTTGGGGTTCGTATCATTGTTTCTAACAATTAGCGAAAAG
ACAATTGCAAACATATGTATACCCGAAAGTGTTGGCCACACA---TTTCTTCCTTGTGGT
ACCCAAATGTCCACCGACGTA---------------------------------------
------------------------------------------------------------
---------------------------GAGGAGGAAGCTAAGTGCGCCCAACAGGATAAG
GTTTCTCTGCTATCGAGAAATGGTGTAAGGCAGCTTCAGTACCTGATCTTTGTGTTGGCC
GTTTCCCATGTCTTCTCTTGCGTTCTTACCTTCGGTTTTGGCATTGCCAAGATGATGAGG
TGGGAGGCATGGGAGGCAGAAACC---AGAACATTGGACTATCAATTTTCTAAT------
---------GATCCACGAAGGTTTAAGCTAATCCATCAAACATCATTTGGGAAGAGGCAT
---TTGCACTATTGGAGCCAACATCGAATTCTGCGGTGGCCGATCTGCTTTCTTAGACAA
TTCTATAAATCTGTATCA---AAGGTGGATTATTTGACTCTAAGACATGGATTCATAATG
GCACATTTTGATGAAGGAACC------AACTTTGATTTCCAAAAATATATAAGAAGGGCT
TTGGAGAATGACTTTCGCGTGGTTGTGGGGATAAATTGGTGGATCTGGATTTTTTCTGTA
CTCTTTTTGTTCTTCAACGCACATAGCTTTCACAATCATCTATGGCTTCCTATTATTCCA
TTAGTGATGCTATTAATAGTGGGAACGAATCTACAAAGCATCATAACTAAGATGAGCTTG
GACGGCCATGATAAATCTGAA---------------------------------------
---GTCGTAAGAGGCACTTTTCTAGTGAGGCCTAGTGACCATTTCTTCTGGTTGGGCCGA
CCCAGATTGCTTCTCCATCTTATGCACTTCATC---TTGTTCCAGAATTCTTTCCAACTG
GCGTTCTTTGCATGGACTTGGTACAAATTTGGGTTGAGGTCATGCTTCCATAAAGAAACT
GAAAACATTGTGATAAAGCTGGCAATGGGATTATCAATTCAAATACTATGTGGCTATGTG
ACATTACCTCTATATGCTCTTGTCACACAGATGGGATCGTCAATGAGGACAGCTGTATTC
ACAGAGTTTGTTGTGAAAGGATTAAAGAAATGGAAAGGAAGGGCAAAAAAAAATCTAGGA
ACAAGGAATACCAAATGGCATATGCATAGTCCCCCAAAGTCACTAGAAGCTAATAATAAT
TCTCAAGATATTTTCTCAATGGATACATCACTTTCTTTTAGTACCCTTGATCATGCCTCA
TTCTCTATTGATGTGGATGATTCTATTGCTGGTGAAATTATGAGTGAGGACAACTTGAGA
CCCATAAATGAAAATGTATCCCAGAATAATGATAATGATGATGATGATGGCGACGATGAT
GATGATGATTATGACCGAAAGAAGATTAGCTCCTTTGATGGGTTTCGCTCCTACACCGAT
ACAAGGTTGTAA
>CsMLO10-FN_A_partial
ATGGCGGAAGAAGATAGTACTACGACGGAAGCGACACTTGAAAGGACGCCGACTTGGGCA
GTGGCAACCGTTTGCTTTGTTTTGATTTTAGTCTCTATTATCATTGAGCATCTGCTTCAT
CGCTTAGCCAAGTTTCTAAACAAAAGACGGAAGAAATCTCTACTTGAAGCTCTTGATAAG
ATCAAATCAGAGCTGATGCTGTTGGGGTTCGTATCATTGTTTCTAACAATTAGCGAAAAC
ACAATTGCAAACATATGTATACCCGAAAATGTTGGCCACACA---TTTCTTCCTTGTGGA
ACCCAAATCTCCACCGACGTA---------------------------------------
------------------------------------------------------------
---------------------------GAGGAGGAAACTAAGTGCGCCCAACAGGATAAG
GTTTCTCTGTTATCGAGAAATGGTGTAAGGCAGCTTCAGTACCTGATCTTTGTGTTGGCC
GTTTCCCATGTCTTCTCTTGCGTTCTTACCTTCGGTCTTGGCATTGCCAAGATGATGAGG
TGGGAGGCATGGGAGGCAGAAACC---AGAACATTGGACTATAAATTTTCTAAT------
---------GATCCACGAAGGGTTAAGCTAATCCATCAAACATCATTTGGGAAGAGGCAT
---TTGCACTATTGGAGCCATCATCGAATTCTGCGGTGGCCGATCTGCTTTCTTAGACAA
TTCTATAAATCTGTATCA---AAGGTGGATTATTTGACTCTAAGACATGGATTCATATCG

>CsMLO10-FN_B
ATGGCGGAAGAAGATAGTACTACGACGGAAGCGACACTTGAAAGGACGCCGACTTGGGCA
GTGGCAACAGTTTGCTTTGTTTTGATTTTAGTCTCTATTATCATTGAGCATCTGCTTCAT
CGCTTAGCCAAGTTTCTAAACAAAAGACGGAAGAAATCTCTACTTGAAGCTCTTGATAAG
ATCAAATCAGAGCTGATGCTGtTGGGATTCGTATCATTGTTTCTAACAATTAGCGAAAAG
ACAATTGCAAACATATGTATACCCGAAAGTGTTGGCCACACA---TTTCTTCCTTGTGGT
ACCCAAATGTCCACCGACGTA---------------------------------------
------------------------------------------------------------
---------------------------GAGGAGGAAGCTAAGTGCGCCCAACAGGATAAG
GTTTCTCTGCTATCGAGAAATGGTGTAAGGCAGCTTCAGTACCTGATCTTTGTGTTGGCC
GTTTCCCATGTCTTCTCTTGCGTTCTTACCTTCGGTTTTGGCATTGCCAAGATGATGAGG
TGGGAGGCATGGGAGGCAGAAACC---AGAACATTGGACTATCAATTTTCTAAT------
---------GATCCACGAAGGTTTAAGCTAATCCATCAAACATCATTTGGGAAGAGGCAT
---TTGCACTATTGGAGCCAACATCGAATTCTGCGGTGGCCGATCTGCTTTCTTAGACAA
TTCTATAAATCTGTATCA---AAGGTGGATTATTTGACTCTAAGACATGGATTCATATCG
GCACATTTTGATGAAGGAACC------AACTTTGATTTCCAAAAATATATAAGAAGGGCT
TTGGAGAATGATTTTCGCGTAGTTGTGGGGATAAATTGGTGGATCTGGATTTTTTCTGTA
CTCTTTTTGTTCTTCAACGCACATAGCTTTCACAATCATCTATGGCTTCCTATTATTCCA
TTAGTGATGCTATTAGTAGTGGGAACGAATCTACAAAGCATCATAACTAAGATGAGCTTG
GACGGCCATGATAAATCTGAA---------------------------------------
---GTCGTAAGAGGCACTTTTCTAGTGAGGCCTAGTGACCATTTCTTCTGGTTGGGCCGA
CCCAGATTGCTTCTCCATCTTATGCACTTCATC---TTGTTCCAGAATTCTTTCCAACTG
GCGTTCTTTGCATGGACTTGGTACAAATTTGGGTTGAGGTCATGCTTCCATAAAGAAACT
GAAAACATTGTGATAAAGCTGGCAATGGGATTATCAATTCAAATACTATGTGGCTATGTG
ACATTACCTCTATATGCTCTTGTCACACAGATGGGATCGTCAATGAGGACAGCTGTATTC
ACAGAGTTTGTTGTGAAAGGATTAAAGAAATGGAAAGGAAGGGCAAAAAAAAATCTAGGA
ACAAGGAATACCAAATGGCATATGCATAGTCCCCCAAAGTCACTAGAAGCTAATAATAAT
TCTCAAGATATTTTCTCAATGGATACATCACTTTCTTTTAGTACCCTTGATCATGCCTCA
TTCTCTATTGATGTGGATGATTCTATTGCTGGTGAAATTATGAGTGAGGACAACTTGAGA
CCCATAAATGAAAATGTATCCCAGAATAATGATAATGATGATGATGATGGCGACGACGAT
GATGATGATTATGACCGAAAGAAGATTAGCTCCTTTGATGGGTTTCGCTCCTACACCGAT
ACAAGGTTGTAA
>CsMLO10-JL_A
ATGGCGGAAGAAGATAGTACTACGACGGAAGCGACACTTGAAAGGACGCCGACTTGGGCA
GTGGCAACAGTTTGCTTTGTTTTGATTTTAGTCTCTATTATCATCGAGCATCTGCTTCAT
CGCTTAGCCAAGTTTCTAAACAAAAGACGGAAGAAATCTCTACTTGAAGCTCTTGATAAG
ATCAAATCAGAGCTGATGCTGTTGGGGTTCGTATCATTGTTTCTAACAATTAGCGAAAAG
ACAATTGCAAACATATGTATACCCGAAAGTGTTGGCCACACA---TTTCTTCCTTGTGGT
ACCCAAATGTCCACCGACGTA---------------------------------------
------------------------------------------------------------
---------------------------GAGGAGGAAGCTAAGTGCGCCCAACAGGATAAG
GTTTCTCTGCTATCGAGAAATGGTGTAAGGCAGCTTCAGTACCTGATCTTTGTGTTGGCC
GTTTCCCATGTCTTCTCTTGCGTTCTTACCTTCGGTTTTGGCATTGCCAAGATGATGAGG
TGGGAGGCATGGGAGGCAGAAACC---AGAACATTGGACTATCAATTTTCTAAT------
---------GATCCACGAAGGTTTAAGCTAATCCATCAAACATCATTTGGGAAGAGGCAT
---TTGCACTATTGGAGCCAACATCGAATTCTGCGGTGGCCGATCTGCTTTCTTAGACAA
TTCTATAAATCTGTATCA---AAGGTGGATTATTTGACTCTAAGACATGGATTCATATCG
GCACATTTTGATGAAGGAACC------AACTTTGATTTCCAAAAATATATAAGAAGGGCT
TTGGAGAATGATTTTCGCGTGGTTGTGGGAATAAATTGGTGGATCTGGATTTTTTCTGTA
CTCTTTTTGTTCTTCAACGCACATAGCTTTCACAATCATCTATGGCTTCCTATTATTCCA
TTAGTGATGCTATTAGTAGTGGGAACGAATCTACAAAGCATCATAACTAAGATGAGCTTG
GACGGCCATGATAAATCTGAA---------------------------------------
---GTCGTAAGAGGCACTTTTCTAGTGAGGCCTAGTGACCATTTCTTCTGGTTGGGCCGA
CCCAGATTGCTTCTCCATCTTATGCACTTCATC---TTGTTCCAGAATTCTTTCCAACTG
GCGTTCTTTGCATGGACTTGGTACAAATTTGGGTTGAGGTCATGCTTCCATAAAGAAACT
GAAAACATTGTGATAAAGCTGGCAATGGGATTATCAATTCAAATACTATGTGGCTATGTG
ACATTACCTCTATATGCTCTTGTCACACAGATGGGATCGTCAATGAGGACAGCTGTATTC
ACAGAGTTTGTTGTGAAAGGATTAAAGAAATGGAAAGGAAGGGCAAAAAAAAATCTAGGA
ACAAGGAATACCAAATGGCATATGCATAGTCCCCCAAAGTCACTAGAAGCTAATAATAAT
TCTCAAGATATTTTCTCAATGGATACATCACTTTCTTTTAGTACCCTTGATCATGCCTCA
TTCTCTATTGATGTGGATGATTCTATTGCTGGTGAAATTATGAGTGAGGACAACTTGAGA
CCCATAAATGAAAATGTATCCCAGAATAATGATAATGATGATGATGATGGCGACGATGAT
GATGATGATTATGACCGAAAGAAGATTAGCTCCTTTGATGGGTTTCGCTCCTACACCGAT
ACAAGGTTGTAA
>CsMLO10-JL_B
ATGGCGGAAGAAGATAGTACTACGACGGAAGCGACACTTGAAAGGACGCCGACTTGGGCA
GTGGCAACAGTTTGCTTTGTTTTGATTTTAGTCTCTATTATCATTGAGCATCTGCTTCAT
CGCTTAGCCAAGTTTCTAAACAAAAGACGGAAGAAATCTCTACTTGAAGCTCTTGATAAG
ATCAAATCAGAGCTGATGCTGTTGGGGTTCGTATCATTGTTTCTAACAATTAGCGAAAAG
ACAATTGCAAACATATGTATACCTGAAAATGTTGGCCACACA---TTTCTTCCTTGTGGA
ACCCGAATCTCCACCGACGTA---------------------------------------
------------------------------------------------------------
---------------------------GAGGAGGAAGCTAAGTGCGCCGAACAGGATAAG
GTTTCTCTGTTATCGAGAAATGGTGTAAGGCAGCTTCAGTACCTGATCTTTGTGTTGGCC
GTTTCCCATGTCTTCTCTTGCGTTCTTACCTTCGGTTTTGGCATTGCCAAGATGATGAGG
TGGGAGGCATGGGAGGCAGAAACC---AGAACATTGGACTATCAATTTTCTAAT------
---------GATCCACGAAGGTTTAAGCTAATCCATCAAACATCATTTGGGAAGAGGCAT
---TTGCACTATTGGAGCCATCATCGAATTCTGCGGTGGCCGATCTGCTTTCTTAGACAA
TTCTATAAATCTGTATCA---AAGGTGGATTATTTGACTCTAAGACATGGATTCATATCG
GCACATTTTGATGAAGGAACC------AACTTTGATTTCCAAAAATATATAAGAAGGGCT
TTGGAGAATGATTTTCGCGTGGTTGTGGGGATAAATTGGTGGATCTGGATTTTTTCTGTA
CTCTTTTTGTTCTTCAACGCACATAGCTTTCACAATCATCTATGGCTTCCTATTATTCCA
TTAGTGATGCTATTAGTAGTGGGAACGAATCTACAAAGCATCATAACTAAGATGAGCTTG
GACGGCCATGATAAATCTGAA---------------------------------------
---GTCGTAAGAGGCACTTTTCTAGTGAGGCCTAGTGACCATTTCTTCTGGTTGGGCCGA
CCCAGATTGCTTCTCCATCTTATGCACTTCATC---TTGTTCCAGAATTCTTTCCAACTG
GCGTTCTTTGCATGGACTTGGTACAAATTTGGGTTGAGGTCATGCTTCCATAAAGAAACT
GAAAACATTGTGATAAAGCTGGCAATGGGATTATCAATTCAAATACTATGTGGCTATGTG
ACATTACCTCTATATGCTCTTGTCACACAGATGGGATCGTCAATGAGGACAGCTGTATTC
ACAGAGTTTGTTGTGAAAGGATTAAAGAAATGGAAAGGAAGGGCAAAAAAAAATCTAGGA
ACAAGGAATACCAAATGGCATATGCATAGTCCCCCAAAGTCACTAGAAGCTAATAATAAT
TCTCAAGATATTTTCTCAATGGATACATCACTTTCTTTTAGTACCCTTGATCATGCCTCA
TTCTCTATTGATGTGGATGATTCTATTGCTGGTGAAATTATGAGTGAGGACAACTTGAGA
CCCATAAATGAAAATGTATCCCAGAATAATGATAATGATGATGATGATGGCGACGATGAT
GATGATGATTATGACCGAAAGAAGATTAGCTCCTTTGATGGGTTTCGCTCCTACACCGAT
ACAAGGTTGTAA
>CsMLO10-JLm
ATGGCGGAAGAAGATAGTACTACGACGGAAGCGACACTTGAAAGGACGCCGACTTGGGCA
GTGGCAACAGTTTGCTTTGTTTTGATTTTAGTCTCTATTATCATCGAGCATCTGCTTCAT
CGCTTAGCCAAGTTTCTAAACAAAAGACGGAAGAAATCTCTACTTGAAGCTCTTGATAAG
ATCAAATCAGAGCTGATGCTGTTGGGGTTCGTATCATTGTTTCTAACAATTAGCGAAAAG
ACAATTGCAAACATATGTATACCCGAAAGTGTTGGCCACACA---TTTCTTCCTTGTGGT
ACCCAAATGTCCACCGACGTA---------------------------------------
------------------------------------------------------------
---------------------------GAGGAGGAAGCTAAGTGCGCCCAACAGGATAAG
GTTTCTCTGCTATCGAGAAATGGTGTAAGGCAGCTTCAGTACCTGATCTTTGTGTTGGCC
GTTTCCCATGTCTTCTCTTGCGTTCTTACCTTCGGTTTTGGCATTGCCAAGATGATGAGG
TGGGAGGCATGGGAGGCAGAAACC---AGAACATTGGACTATCAATTTTCTAAT------
---------GATCCACGAAGGTTTAAGCTAATCCATCAAACATCATTTGGGAAGAGGCAT
---TTGCACTATTGGAGCCAACATCGAATTCTGCGGTGGCCGATCTGCTTTCTTAGACAA
TTCTATAAATCTGTATCA---AAGGTGGATTATTTGACTCTAAGACATGGATTCATATCG
GCACATTTTGATGAAGGAACC------AACTTTGATTTCCAAAAATATATAAGAAGGGCT
TTGGAGAATGATTTTCGCGTGGTTGTGGGAATAAATTGGTGGATCTGGATTTTTTCTGTA
CTCTTTTTGTTCTTCAACGCACATAGCTTTCACAATCATCTATGGCTTCCTATTATTCCA
TTAGTGATGCTATTAGTAGTGGGAACGAATCTACAAAGCATCATAACTAAGATGAGCTTG
GACGGCCATGATAAATCTGAA---------------------------------------
---GTCGTAAGAGGCACTTTTCTAGTGAGGCCTAGTGACCATTTCTTCTGGTTGGGCCGA
CCCAGATTGCTTCTCCATCTTATGCACTTCATC---TTGTTCCAGAATTCTTTCCAACTG
GCGTTCTTTGCATGGACTTGGTACAAATTTGGGTTGAGGTCATGCTTCCATAAAGAAACT
GAAAACATTGTGATAAAGCTGGCAATGGGATTATCAATTCAAATACTATGTGGCTATGTG
ACATTACCTCTATATGCTCTTGTCACACAGATGGGATCGTCAATGAGGACAGCTGTATTC
ACAGAGTTTGTTGTGAAAGGATTAAAGAAATGGAAAGGAAGGGCAAAAAAAAATCTAGGA
ACAAGGAATACCAAATGGCATATGCATAGTCCCCCAAAGTCACTAGAAGCTAATAATAAT
TCTCAAGATATTTTCTCAATGGATACATCACTTTCTTTTAGTACCCTTGATCATGCCTCA
TTCTCTATTGATGTGGATGATTCTATTGCTGGTGAAATTATGAGTGAGGACAACTTGAGA
CCCATAAATGAAAATGTATCCCAGAATAATGATAATGATGATGATGATGGCGACGATGAT
GATGATGATTATGACCGAAAGAAGATTAGCTCCTTTGATGGGTTTCGCTCCTACACCGAT
ACAAGGTTGTAA
>CsMLO11-CBDRx
------------ATGGGTGATAACAATAGTGGATCCCTTGAACATACCCCAACATGGGCT
ATTTCTATATTTGCTTTATTTTTCTTCTTTGTATCTTTTGCTATTGATGGGGGTCTTCAT
TGTCTTAACAAGTTTCTTAGGAAAAGGAAAAGAAAATCTCTAAACAGAGCTTTGGAAAAG
TTCAAGACAGAAATGATGAAGATGGGATTGATATCATTGTTACTGACGGTATCTGAAGTA
CCAATATCAAAAATCTGTATAAGCCAAACATTGGCAAACTCT---TTTCTCCCATGTGAA
AATCCTTCCGATGAGTCTGCA---------------------------------------
------------ACAACAGCTGAATATGATCAATTATCTAACTCCAAATCCAATAACAGT
ACCACCTTTTTTACCGATGCCATAAGTACAAATGAAAATTACTGCGACTCAAAGGGGAAG
GTTTCTCTGATTTCAAGAGATGGAGTTTTTCAGCTAAACATTTTCGTTTCTGTATTAGCA
GTGTCTCATGTACTATACTGCCTTGTTACAATGTTTCTTGGCATGGCCAAGATGAGGAAA
TGGAAAGCGTGGGAAAGTGAGACT---CAAACTCTCGAATATCAAATAGCAAAT------
---------GATCCAAGGAGGTTCCAGTATAGTGATGAAACCACATTTGGGAAACGACAT
---TTGAAGTTCTGGAGTAAATACCCTGTTTTGCTTGGCCCAGTTTGCTTAGTGCGACAA
TTCATTGGCTCAGCAATCTCAAAAGCCGACTACTTCACTCTTCGGAATGGGTTCATTACG
GCAAACTTTGCTGAAGGCAGC------AACTTCAATTTCCAAAAATTTCTTGCCAGAGCT
TATGATAATGATTTTGAACAAGTGGTTGGAGTCAGATTGTGGATCTGGATTTTCAGCATT
CTTTTCATATTCTTCAGCGCCCATGTGTTTTACAATCATTACTGGTTACCTTTCATTCCT
CTAGGGATTGCTCTGATGGTGGGAGCAAAGCTGCAAGTCATAATAACCAAAATGTGTGTG
GAGACTCACAAGGAAAATCCT---------------------------------------
---GTCATTCGTGGAAGTTTCATTGTGAAACCAAACGATGATCTTTTCTGGTTTGGTCGA
CCCCATTGGCTTCTTCATCTCATCCAATTCATC---TTAATCCAGAACTCGTTTCAGCTA
GCATTCTTCACTTGGACATGGTTCGAGTATGGGCAAAAATCATGTTTTCATCGCGAAACA
GAAGACCTGACAATCACAATTTCCATGGGAGTTATTGTGCAGTTACTTTGTGGTTATGTC
ACCTTACCTCTCTATGCACTAGTTACTCAGATGGGCTCAGGCATGAAGAGAGCAGTTTTC
ACAGAGAGTGTGGCGAAGGGTCTGCGGAGGTGGCTGAAGAACGCAAGAAGAAATGCTTGG
AAGAACAGCTCCACTTCCAGTCCAAGACGGTCGTCGATTTCGTTGCAGTCGGACACGACT
GACGCGTCCGTTTCTGAGGAACAAATTATGTACAAACACATTCGTTCTAGGTCTGCAGAA
ATCACAGAAGCGGAAACAACAACAACAACGACTACGACGACGACAACTACCACT------
---CCATGCGAGCTGATGGTGGTGACTGATCACATAGAAGAAGAAGAAGAAGAAGAAATG
AATCATAGTAATAATAATGATAATCCGAAGATGGTCACCAGAGGAATCTATGACGGTGAG
ATCTCATTCGGAAGTAGCTGGAAGAAAGTGGAAATTAGACAGGACAGTGGAGAAATTACT
TCCATAGCTGAGGAAGAAGATGCCTCTGTTATGTTTTGA
>CsMLO11-PK
------------atGGGTGATAACAATAGTGGATCCCTTGAACATACCCCAACATGGGCT
ATTTCTATATTtgctttatttttcttctttgtatCTTTTGCTATTGATGGGgGTCTTCAT
TGTCTTAACaagTTTCTTaggaaaaggaaaagaaaatctCTAAACAGAGCTTTGGAAAAG
TTCAAGACAGAAATGATGAAGATGGGATTGATATCATTGTTACTGACGGTATCTGAAGTA
CCAATATCAAAAATCTGTATAAGCCAAACATcGGCAAACTCT---TTTCTCCCATGTGAA
AATCCTTCTGATGAATCTGCA---------------------------------------
------------ACAACAGCTGAATATGATCAATTATCTAACTACAAATCCAATAACAGT
ACCACCTTCTTTACCGATGCCATAAGTACAAATGAAAATTACTGCGACTCAAAGGGGAAG
GTTTCTCTGATTTCAAGAGATGGAGTTTTTCAGCTAAACATTTTCGTTTCTGTATTAGCA
GTGTCTCATGTACTATACTGCCTTGTTACAATGTTTCTTGGCATGGCCAAGATGAGGAAA
TGGAAAGCGTGGGAAAGTGAGACT---CAAACTCTCGAATATCAAATAGCAAAT------
---------GATCCAAGGAGGTTCCAGTATAGTGATGAAACCACATTTGGGAAACGACAT
---TTGAAGTTCTGGAGTAAATACCCTGTTTTGCTTGGCCCAGTTTGCTTAGTGCGACAA
TTCATTGGCTCAGCAATCTCAAAAGCCGACTACTTCACTCTTCGGAATGGGTTCATTACG
GCAAACTTTGCTGAAGGCAGC------AACTTCAATTTCCAAAAATTTCTTGCCAGAGCT
TATGATAATGATTTTGAACAAGTGGTTGGAGTCAGATTGTGGATCTGGATTTTCAGCATT
CTTTTCATATTCTTCAGCGCCCATGTGTTTTACAATCATTACTGGTTACCTTTCATTCCT
CTAGGGATTGCTCTGATGGTGGGAGCAAAGCTGCAAGTCATAATAACCAAAATGTGTGTG
GAGACTCACAAGGAAAATCCT---------------------------------------
---GTCATTCGTGGAAGTTTCATTGTGAAACCAAACGATGATCTTTTCTGGTTTGGTCGA
CCCCATTGGCTTCTTCATCTCATCCAATTCATC---TTAATCCAGAACTCGTTTCAGCTA
GCATTCTTCACTTGGACATGGTTCGAGTATGGGCAAAAATCATGTTTTCATCGCGAAACA
GAAGACCTGACAATCACAATTTCCATGGGAGTTATTGTGCAGTTACTTTGTGGTTATGTC
ACCTTACCTCTCTATGCACTAGTTACTCAGATGGGCTCAGGCATGAAGAGAGCAGTTTTC
ACAGAGAGTGTGGCGAAGGGTCTGCGGAGGTGGCTGAAGAACGCAAGAAGAAATGCTTGG
AAGAACAGCTCCACTTCCAGTCCAAGACGGTCGTCGATTTCGTTGCAGTCGGACACGACT
GACGCGTCCGTTTCTGAGGAACAAaTTATGTACAAACACATTCGTTCTAGGTCTGCAGAA
ATCACAGAAgcggaaacaacaacaacaacgaCTACGACGACGACAACTACCACT------
---CCATGCGAGCTGATGGTGGTGACTGATCacatagaagaagaagaagaagaagaaatg
aatcatagtaataataatgataatccGAAGATGGTCACCAGAgGAATCTATGACGGTGAG
ATCTCATTCGGAAGTAGCTGGAAGAAAGTGGAAATTAGACAGGACAGTGGAGAAATTACT
TCCATAGCTGAGGAAGAAGATGCCTCTGTTATGTTTTGA
>CsMLO11-FN
------------atGGGTGATAACAATAGTGGATCCCTTGAACATACCCCAACATGGGCT
ATTTCTATATTtgctttatttttcttctttgtatCTTTTGCTATTGATGGGGGTCTTCAT
TGTCTTAACaagTTTCTTaggaaaaggaaaagaaaatctCTAAACAGAGCTTTGGAAAAG
TTCAAGACAGAAATGATGAAGATGGGATTGATATCATTGTTACTGACGGTATCTGAAGTA
CCAATATCAAAAATCTGTATAAGCCAAACATTGGCAAACTCT---TTTCTCCCATGTGAA
AATCCTTCTGATGAGTCTGCA---------------------------------------
------------ACAACAGCTGAATATGATCAATTATCTAACTCCAAATCCAATAACAGT
ACCACCTTTTTTACCGATGCCATAAGTACAAATGAAAATTACTGCGACTCAAAGGGGAAG
GTTTCTCTGATTTCAAGAGATGGAGTTTTTCAGCTAAACATTTTCGTTTCTGTATTAGCA
GTGTCTCATGTACTATACTGCCTTGTTACAATGTTTCTTGGCATGGCCAAGATGAGGAAA
TGGAAAGCGTGGGAAGGTGAGACT---CAAACTCTCGAATATCAAATAGCAAAT------
---------GATCCAAGGAGGTTCCAGTATAGTGATGAAACCACATTTGGGAAACGACAT
---TTGAAGTTCTGGAGTAAATACCCTGTTTTGCTTGGCCCAGTTTGCTTAGTGCGACAA
TTCATTGGCTCAGCAATCTCAAAAGCCGACTACTTCACTCTTCGGAATGGGTTCATTACG
GCAAACTTTGCTGAAGGCAGC------AACTTCAATTTCCAAAAATTTCTTGCCAGAGCT
TATGATAATGATTTTGAACAAGTGGTTGGAGTCAGATTGTGGATCTGGATTTTCAGCATT
CTTTTCATATTCTTCAGCGCCCATGTGTTTTACAATCATTACTGGTTACCTTTCATTCCT
CTAGGGATTGCTCTGATGGTGGGAGCAAAGCTGCAAGTCATAATAACCAAAATGTGTGTG
GAGACTCACAAGGAAAATCCT---------------------------------------
---GTCATTCGTGGAAGTTTCATTGTGAAACCAAACGATGATCTTTTCTGGTTTGGTCGA
CCCCATTGGCTTCTTCATCTCATCCAATTCATC---TTAATCCAGAACTCGTTTCAGCTA
GCATTCTTCACTTGGACATGGTTCGAGTATGGGCAAAAATCATGTTTTCATCGCGAAACA
GAAGACTTGACAATCACAATTTCCATGGGAGTTATTGTGCAGTTACTTTGTGGTTATGTC
ACCTTACCTCTCTATGCACTAGTTACTCAGATGGGATCAGGCATGAAGAGAGCAGTTTTC
ACAGAGAGTGTGGCGAAGGGTCTGCGGAGGTGGCTGAAGAACGCAAGAAGAAATGCTTGG
AAGAACAGCTCCACTTCCAGTCCAAGACGGTCGTCGATTTCGTTGCATTCGGACACGACT
GACGTGTCCGTTTCTGAGGAACAAATTATGTACAAACACATTCGTTCTAGGTCTGCAGAA
ATCACAGAAgcggaaacaacaacaacaacaacaacaacgaCGACGACGACGACAACTACA
ACTCCATGCGAGCTGATGGTGGTGACTGATCACATAGAAGAAGACGAA---------ATG
AATCatagtaataataatgataatccGAAGATGGTCACCAGAGGAATCTATGACGGTGAG
ATCTCATTCGGAAGTAGCTGGAAGAAAGTGGAAATTAGACAGGACAGTGGAGAAATTACT
TCCATAGCTGAAGAAGAAGACGCCTCTGTTATGTTTTGA
>CsMLO11-JL
------------ATGGGTGATAACAATAGTGGATCCCTTGAACATACCCCAACATGGGCT
ATTTCTATATTTGCTTTATTTTTCTTCTTTGTATCTTTTGCTATTGATGGGGGTCTTCAT
TGTCTTAACAAGTTTCTTAGGAAAAGGAAAAGAAAATCTCTAAACAGAGCTTTGGAAAAG
TTCAAGACAGAAATGATGAAGATGGGATTGATATCATTGTTACTGACGGTATCTGAAGTA
CCAATATCAAAAATCTGTATAAGCCAAACATTGGTAAACTCT---TTTCTCCCATGTGAA
AATCCTTCCGATGAGTCTGCA---------------------------------------
------------ACAACAGCTGAATATGATCAATTATCTAACTACAAATCCAATAACAGT
ACCACCTTCTTTACCGATGCCATAAGTACAAATGAAAATTACTGCGACTCAAAGGGGAAG
GTTTCTCTGATTTCAAGAGATGGAGTTTTTCAGCTAAACATTTTCGTTTCTGTATTAGCA
GTGTCTCATGTACTATACTGCCTTGTTACAATGTTTCTTGGCATGGCCAAGATGAGGAAA
TGGAAAGCGTGGGAAAGTGAGACT---CAAACTCTCGAATATCAAATAGCAAAT------
---------GATCCAAGGAGGTTCCAGTATAGTGATGAAACCACATTTGGGAAACGACAT
---TTGAAGTTCTGGAGTAAATACCCTGTTTTGCTTGGCCCAGTTTGCTTGGTGCGACAG
TTCATTGGCTCAGCAATCTCAAAAGCCGACTACTTCACTCTTCGGAATGGGTTCATTACG
GCAAACTTTGCTGAAGGCAGC------AACTTCAATTTCCAAAAATTTCTTGCCAGAGCT
TATGATAATGATTTTGAACAAGTGGTTGGAGTCAGATTGTGGATCTGGATTTTCAGCATT
CTATTCATATTCTTCAGCGCCCATGTGTTTTACAATCATTACTGGTTACCTTTCATTCCT
CTAGGGATTGCTCTGATGGTGGGAGCAAAGCTGCAAGTCATAATAACCAAAATGTGTGTG
GAGACTCACAAGGAAAATCCT---------------------------------------
---GTCATTCGTGGAAGTTTCATTGTGAAACCAAACGATGATCTTTTCTGGTTTGGTCGA
CCCCATTGGCTTCTTCATCTCATCCAATTCATC---TTAATCCAGAACTCGTTTCAGCTA
GCATTCTTCACTTGGACATGGTTCGAGTATGGGCAAAAATCATGTTTTCATCGCGAAACA
GAAGACTTGACAATCACAATTTCCATGGGAGTTATTGTGCAGTTACTTTGTGGTTATGTC
ACCTTACCTCTCTATGCACTAGTTACTCAGATGGGCTCAGGCATGAAGAGAGCAGTTTTC
ACAGAGAGTGTGGCGAAGGGTCTGCGGAGGTGGCTGAAGAACGCAAGAAGAAATGCTTGG
AAGAACAGCTCCACTTCCAGTCCAAGACGGTCGTCGATTTCGTTGCAGTCGGACACGACT
GACGCGTCCGTTTCTGAGGAACAAATTATGTACAAACACATTCGTTCTAGGTCTGCAGAA
ATCACAGAAGCGGAAACAACAACAACAACGACTACGACGACGACAACTACCACT------
---CCATGCGAGCTGATGGTGGTGACTGATCACATAGAAGAAGAAGAAGAAGAAGAAATG
AATCATAGTAATAATAATGATAATCCGAAGATGGTCACCAGAGGAATCTATGACGGTGAG
ATCTCATTCGGAAGTAGCTGGAAGAAAGTGGAAATTAGACAGGACAGTGGAGAAATTACT
TCCATAGCTGAGGAAGAAGATGCCTCTGTTATGTTTTGA
>CsMLO11-JLm
------------ATGGGTGATAACAATAGTGGATCCCTTGAACATACCCCAACATGGGCT
ATTTCTATATTTGCTTTATTTTTCTTCTTTGTATCTTTTGCTATTGATGGGGGTCTTCAT
TGTCTTAACAAGTTTCTTAGGAAAAGGAAAAGAAAATCTCTAAACAGAGCTTTGGAAAAG
TTCAAGACAGAAATGATGAAGATGGGATTGATATCATTGTTACTGACGGTATCTGAAGTA
CCAATATCAAAAATCTGTATAAGCCAAACATTGGTAAACTCT---TTTCTCCCATGTGAA
AATCCTTCCGATGAGTCTGCA---------------------------------------
------------ACAACAGCTGAATATGATCAATTATCTAACTACAAATCCAATAACAGT
ACCACCTTCTTTACCGATGCCATAAGTACAAATGAAAATTACTGCGACTCAAAGGGGAAG
GTTTCTCTGATTTCAAGAGATGGAGTTTTTCAGCTAAACATTTTCGTTTCTGTATTAGCA
GTGTCTCATGTACTATACTGCCTTGTTACAATGTTTCTTGGCATGGCCAAGATGAGGAAA
TGGAAAGCGTGGGAAAGTGAGACT---CAAACTCTCGAATATCAAATAGCAAAT------
---------GATCCAAGGAGGTTCCAGTATAGTGATGAAACCACATTTGGGAAACGACAT
---TTGAAGTTCTGGAGTAAATACCCTGTTTTGCTTGGCCCAGTTTGCTTGGTGCGACAG
TTCATTGGCTCAGCAATCTCAAAAGCCGACTACTTCACTCTTCGGAATGGGTTCATTACG
GCAAACTTTGCTGAAGGCAGC------AACTTCAATTTCCAAAAATTTCTTGCCAGAGCT
TATGATAATGATTTTGAACAAGTGGTTGGAGTCAGATTGTGGATCTGGATTTTCAGCATT
CTATTCATATTCTTCAGCGCCCATGTGTTTTACAATCATTACTGGTTACCTTTCATTCCT
CTAGGGATTGCTCTGATGGTGGGAGCAAAGCTGCAAGTCATAATAACCAAAATGTGTGTG
GAGACTCACAAGGAAAATCCT---------------------------------------
---GTCATTCGTGGAAGTTTCATTGTGAAACCAAACGATGATCTTTTCTGGTTTGGTCGA
CCCCATTGGCTTCTTCATCTCATCCAATTCATC---TTAATCCAGAACTCGTTTCAGCTA
GCATTCTTCACTTGGACATGGTTCGAGTATGGGCAAAAATCATGTTTTCATCGCGAAACA
GAAGACTTGACAATCACAATTTCCATGGGAGTTATTGTGCAGTTACTTTGTGGTTATGTC
ACCTTACCTCTCTATGCACTAGTTACTCAGATGGGCTCAGGCATGAAGAGAGCAGTTTTC
ACAGAGAGTGTGGCGAAGGGTCTGCGGAGGTGGCTGAAGAACGCAAGAAGAAATGCTTGG
AAGAACAGCTCCACTTCCAGTCCAAGACGGTCGTCGATTTCGTTGCAGTCGGACACGACT
GACGCGTCCGTTTCTGAGGAACAAATTATGTACAAACACATTCGTTCTAGGTCTGCAGAA
ATCACAGAAGCGGAAACAACAACAACAACGACTACGACGACGACAACTACCACT------
---CCATGCGAGCTGATGGTGGTGACTGATCACATAGAAGAAGAAGAAGAAGAAGAAATG
AATCATAGTAATAATAATGATAATCCGAAGATGGTCACCAGAGGAATCTATGACGGTGAG
ATCTCATTCGGAAGTAGCTGGAAGAAAGTGGAAATTAGACAGGACAGTGGAGAAATTACT
TCCATAGCTGAGGAAGAAGATGCCTCTGTTATGTTTTGA
