# Supplementary material for: Genome-Wide Characterization of the MLO Gene Family in Cannabis sativa Reveals Two Genes as Strong Candidates for Powdery Mildew Susceptibility
Source: Front Plant Sci. 2021 Sep 13;12:729261. doi: 10.3389/fpls.2021.729261 (PMC8475652; doi:10.3389/fpls.2021.729261)
Supplement: Supplementary File 3 — Amino acid alignment of the protein sequences from all 86 CsMLOs. [file Data_Sheet_3.FASTA]

>CsMLO2-CBDRx
--MEENNKEMRSLALTPTWSVATVLTIFVAVSLLVERSIHRLSTWLRKTKRKPLLEALEK
MKEELMLLGFISLLLTATSSLIANICIPSRFYNSAFAPCKRSEIDDE-------------
-----NEDHSSHERKLLMSSVHTVRRVLNGIDRNTCKKGHEPFVSYEGLEQLHRFIFVMA
ITHVSYSCLTMLLAIVKIHSWREWEEEA-HLERHDSLT----EMTRQLTMRRQVTFVKAQ
SSNPVVKNSFLVWVTCFFRQFGRSVV-RADYLTLRNGFIMNHNLTP---KYDFHSYMIRS
MEEEFQRIVGVSGLLWGFVVAFMLFNIKGSNLYFWIAIIPISLVLLIGTKLQHIIATLAL
ENAGLRL----------------HGERMR-PRDDLFWFKKPELLLTLIHFV-LFQNAFEL
ASFFWFWWQFGYDSCFIRNHLLVYLRLILGFAGQFLCSYSTLPLYALVTQMGTNYKAALI
PNRIRETIHGWKKAARRKRRLGMFNDDSTIHTDASTVISVEEYDDNHYHDHPESVTTHNG
IEMQPASIIPVSEVSANETSSRLGSPLLRPSISVPASAALDVEGNKPSRSVSMPMRRE*
>CsMLO2-PK_partial
--MEENNKEMRSLALTPTWSVATVLTIFVAVSLLVERSIHRLSTWLRKTKRKPLLEALEK
MKEELMLLGFISLLLTATSSLIANICIPSRFYNSAFAPCKRSEIDDE-------------
-----NEDNSSHERKLLMSSVHTVRRVLNGIDRNTCKKGHEPFVSYEGLEQLHRFIFVMA
ITHVSYSCLTMLLAIVKIHSWREWEEEA-HLERHDSLT----EMTRQLTMRRQVTFVKAQ
SSNPVVKNSFLVWVTCFFRQFGRSVV-RADYLTLRNGFIMNHNLTP---KYDFHSYMIRS
MEEEFQRIVGVSGLLWGFVVAFMLFNIKGSNLYFWIAIIPISLVLLIGTKLQHIIATLAL
ENAGLRL----------------HGERMR-PRDDLFWFKKPELLLTLIHFV-LFQNAFEL
ASFFWFWWQFGYDSCFIRNHLLVYLRLILGFAGQFLCSYSTLPLYALVTQ
>CsMLO2-FN
--MEENNKEMRSLALTPTWSVATVLTIFVAVSLLVERSIHRLSTWLRKTKRKPLLEALEK
MKEELMLLGFISLLLTATSSLIANICIPSRFYNSAFAPCKRSEIDDE-------------
-----NEDNSSHERKLLMSSVHTVRRVLNGIDRNTCKKGHEPFVSYEGLEQLHRFIFVMA
ITHVSYSCLTMLLAIVKIHSWREWEEEA-HLERHDSLT----EMTRQLTMRRQVTFVKAQ
SSNPVVKNSFLVWVTCFFRQFGRSVV-RADYLTLRNGFIMNHNLTP---KYDFHSYMIRS
MEEEFQRIVGVSGLLWGFVVAFMLFNIKGSNLYFWIAIIPISLVLLIGTKLQHIIATLAL
ENAGLRL----------------HGERMR-PRDDLFWFKKPELLLTLIHFV-LFQNAFEL
ASFFWFWWQFGYDSCFIRNHLLVYLRLILGFAGQFLCSYSTLPLYALVTQMGTNYKAALI
PNRIRETIHGWKKAARRKRRLGMFNDDSTIHTDASTVISVEEYDDNHYHDHPESVTTHNG
IEMQPASIIPVTEVSANETSSRLGSPLLRPSISVPASAALDVEGNKPSRSVSMPMRRE*
>CsMLO2-JL
--MEENNKEMRSLALTPTWSVATVLTIFVAVSLLVERSIHRLSTWLRKTKRKPLLEALEK
MKEELMLLGFISLLLTATSSLIANICIPSRFYNSAFAPCKRSEIDDE-------------
-----NEDHSSHERKLLMSSVHTVRRVLNGIDRNTCKKGHEPFVSYEGLEQLHRFIFVMA
ITHVSYSCLTMLLAIVKIHSWREWEEEA-HLERHDSLT----EMTRQLTMRRQVTFVKAQ
SSNPVVKNSFLVWVTCFFRQFGRSVV-RADYLTLRNGFIMNHNLTP---KYDFHSYMIRS
MEEEFQRIVGVSGLLWGFVVAFMLFNIKGSNLYFWIAIIPISLVLLIGTKLQHIIATLAL
ENAGLRL----------------HGERMR-PRDDLFWFKKPELLLTLIHFV-LFQNAFEL
ASFFWFWWQFGYDSCFIRNHLLVYLRLILGFAGQFLCSYSTLPLYALVTQMGTNYKAALI
PNRIRETIHGWKKAARRKRRLGMFNDDSTIHTDASTVISVEEYDDNHYHDHPESVTTHNG
IEMQPASIIPVTEVSANETSSRLGSPLLRPSISVPASAALDVEGNKPSRSVSMPMRRE*
>CsMLO2-JLm
--MEENNKEMRSLALTPTWSVATVLTIFVAVSLLVERSIHRLSTWLRKTKRKPLLEALEK
MKEELMLLGFISLLLTATSSLIANICIPSRFYNSAFAPCKRSEIDDE-------------
-----NEDHSSHERKLLMSSVHTVRRVLNGIDRNTCKKGHEPFVSYEGLEQLHRFIFVMA
ITHVSYSCLTMLLAIVKIHSWREWEEEA-HLERHDSLT----EMTRQLTMRRQVTFVKAQ
SSNPVVKNSFLVWVTCFFRQFGRSVV-RADYLTLRNGFIMNHNLTP---KYDFHSYMIRS
MEEEFQRIVGVSGLLWGFVVAFMLFNIKGSNLYFWIAIIPISLVLLIGTKLQHIIATLAL
ENAGLRL----------------HGERMR-PRDDLFWFKKPELLLTLIHFV-LFQNAFEL
ASFFWFWWQFGYDSCFIRNHLLVYLRLILGFAGQFLCSYSTLPLYALVTQMGTNYKAALI
PNRIRETIHGWKKAARRKRRLGMFNDDSTIHTDASTVISVEEYDDNHYHDHPESVTTHNG
IEMQPASIIPVTEVSANETSSRLGSPLLRPSISVPASAALDVEGNKPSRSVSMPMRRE*
>CsMLO9-CBDRx
--MEELMQQQRSLAETPTYSVASVVTVMVFVCLLVERSIYRFGRWLKKTRRKALFASLEK
IKEELMLLGLISLLLAQCARWISEICVDSSLFTSRFYICSEKDYEIS-------------
------GHTHFESPFSSHNETTTHQNAISSHSSHQCGEGREPFVSYEGLEQLHRFLFVLG
ITHVLYSCVAVGLAMSKIYSWRKWEN-------QATLQ-----AKINKVMRRQSTFVFHH
TSHPWSRNPVLNWMLCFLRQFKSSIQ-KSDYMALRLGFITKHKLPQT---YDFHKYMVRS
MEDEFNGILGISWPLWGYAIICIFVNIHGLNIYFWLSFIPAILVMVVGTKLRHVVSCLAL
GVVEQTG--------------PSIAANQIKPRDDLFWFGKPVILLRLIQFI-IFQNAFEM
ATFIWSLWGLERRSCFMENNLMIITRLASGVIVQFWCSYSTVPLNIIVTQMGSRFKKALV
AESVRESLHSWCKRVKEKSKRESLHSHTTRSVCSLESTIYEGDEITIASGTLSRSTSLES
QNQLTVTSNPQPEAEAKAEAVLEIPNIPYQEYSFRLEEYLSESVNISSSQTQTPTNGEEA
SLSHGDEDQVMTLFELFKNT*
>CsMLO9-PK_A
--MEELMQQQRSLAETPTYSVASVVTVMVFVCLLVERSIYRFGRWLKKTRRKALFASLEK
IKEELMLLGLISLLLAQCARWISEICVDSSLFTSRFYICSEKDYEIS-------------
------GHTHFESPFSSHNETTTHQNAISSHSSHQCGEGREPFVSYEGLEQLHRFLFVLG
ITHVLYSCVAVGLAMSKIYSWRKWEN-------QATLQ-----AKINKVMRRQSTFVFHH
TSHPWSRNPVLNWMLCFLRQFKSSIQ-KSDYMALRLGFITKHKLPQT---YDFHKYMVRS
MEDEFNGILGISWPLWGYAIICIFVNIHGLNIYFWLSFIPAILVMVVGTKLRHVVSCLAL
GVVEQTG--------------PSIAANQIKPRDDLFWFGKPVILLRLIQFI-IFQNAFEM
ATFIWSLWGLERRSCFMENNLMIITRLASGVIVQFWCSYSTVPLNIIVTQMGSRFKKALV
AESVRESLHSWCKRVKEKSKRESLHSHTTRSVCSLESTIYEGDEITIASGTLSRSTSLES
QNQLTVTSNPQPEAEAKAEAVLEIPNIPYQEYSFRLEEYLSESVNISSSQTQTPTNGEEA
SLSHGDEDQVMTLFELFKNT*
>CsMLO9-PK_B
--MEELMQQQRSLAETPTYSVASVVTVMVFVCLLVERSIYRFGRWLKKTRRKALFASLEK
IKEELMLLGLISLLLAQCARWISEICVDSSLFTSRFYICSEKDYEIS-------------
------GHTHFESPFSSHNETTTHQNAISSHSSHQCGEGREPFVSYEGLEQLHRFLFVLG
ITHVLYSCVAVGLAMSKIYSWRKWEN-------QATLQ-----AKINKVMRRQSTFVFHH
TSHPWSRNPVLNWMLCFLRQFKSSIQ-KSDYMALRLGFITKHKLPQT---YDFHKYMVRS
MEDEFNGILGISWPLWGYAIICIFVNIHGLNIYFWLSFIPAILVMVVGTKLRHVVSCLAL
GVVEQTG--------------PSIAANQIKPRDDLFWFGKPVILLRLIQFI-IFQNAFEM
ATFIWSLWGLERRSCFMENNLMIITRLASGVIVQFWCSYSTVPLNIIVTQMGSRFKKALV
AESVRESLHSWCKRVKEKSKRESLHSHTTRSVCSLESTIYEGDEITIASGTLSRSTSLES
QNQLTVTSNPQPEAEAKAEAVLEIPNIPYQEYSFRLEEYLSESVNISSSQTQTPTNGEEA
SLSHGDEDQVMTLFELFKNT*
>CsMLO9-FN
--MEELMQQQRSLAETPTYSVASVVTVMVFVCLLVERSIYRFGRWLKKTRRKALFASLEK
IKEELMLLGLISLLLAQCARWISEICVDSSLFTSRFYICSEKDYEIS-------------
------GHTHFESPFSSHNETTTHQNAISSHSSHQCGEGREPFVSYEGLEQLHRFLFVLG
ITHVLYSCVAVGLAMSKIYSWRKWEN-------QATLQ-----AKINKVMRRQSTFVFHH
TSHPWSRNPVLNWMLCFLRQFKSSIQ-KSDYMALRLGFITKHKLPQT---YDFHKYMVRS
MEDEFNGILGISWPLWGYAIICIFVNIHGLNIYFWLSFIPAILVMVVGTKLRHVVSCLAL
GVVEQTG--------------PSIAANQIKPRDDLFWFGKPVILLRLIQFI-IFQNAFEM
ATFIWSLWGLERRSCFMENNLMIITRLASGVIVQFWCSYSTVPLNIIVTQMGSRFKKALV
AESVRESLHSWCKRVKEKSKRESLHSHTTRSVCSLESTIYEGDEITIASGTLSRSTSLES
QNQLTVTSNPQPEAEAKAEAVLEIPNIPYQEYSFRLEEYLSESVNISSSQTQTPTNGEEA
SLSHGDEDQVMTLFELFKNT*
>CsMLO9-JL
--MEELMQQQRSLAETPTYSVASVVTVMVFVCLLVERSIYRFGRWLKKTRRKALFASLEK
IKEELMLLGLISLLLAQCARWISEICVDSSLFTSRFYICSEKDYEIS-------------
------GHTHFESPFSSHNETTTHQNAISSHSSHQCGEGREPFVSYEGLEQLHRFLFVLG
ITHVLYSCVAVGLAMSKIYSWRKWEN-------QATLQ-----AKINKVMRRQSTFVFHH
TSHPWSRNPVLNWMLCFLRQFKSSIQ-KSDYMALRLGFITKHKLPQT---YDFHKYMVRS
MEDEFNGILGISWPLWGYAIICIFVNIHGLNIYFWLSFIPAILVMVVGTKLRHVVSCLAL
GVVEQTG--------------PSIAANQIKPRDDLFWFGKPVILLRLIQFI-IFQNAFEM
ATFIWSLWGLERRSCFMENNLMIITRLASGVIVQFWCSYSTVPLNIIVTQMGSRFKKALV
AESVRESLHSWCKRVKEKSKRESLHSHTTRSVCSLESTIYEGDEITIASGTLSRSTSLES
QNQLTVTSNPQPEAEAKAEAVLEIPNIPYQEYSFRLEEYLSESVNISSSQTQTPTNGEEA
SLSHGDEDQVMTLFELFKNT*
>CsMLO9-JLm_A
--MEELMQQQRSLAETPTYSVASVVTVMVFVCLLVERSIYRFGRWLKKTRRKALFASLEK
IKEELMLLGLISLLLAQCARWISEICVDSSLFTSRFYICSEKDYEIS-------------
------GHTHFESPFSSHNETTTHQNAISSHSSHQCGEGREPFVSYEGLEQLHRFLFVLG
ITHVLYSCVAVGLAMSKIYSWRKWEN-------QATLQ-----AKINKVMRRQSTFVFHH
TSHPWSRNPVLNWMLCFLRQFKSSIQ-KSDYMALRLGFITKHKLPQT---YDFHKYMVRS
MEDEFNGILGISWPLWGYAIICIFVNIHGLNIYFWLSFIPAILVMVVGTKLRHVVSCLAL
GVVEQTG--------------PSIAANQIKPRDDLFWFGKPVILLRLIQFI-IFQNAFEM
ATFIWSLWGLERRSCFMENNLMIITRLASGVIVQFWCSYSTVPLNIIVTQMGSRFKKALV
AESVRESLHSWCKRVKEKSKRESLHSHTTRSVCSLESTIYEGDEITIASGTLSRSTSLES
QNQLTVTSNPQPEAEAKAEAVLEIPNIPYQEYSFRLEEYLSESVNISSSQTQTPTNGEEA
SLSHGDEDQVMTLFELFKNT*
>CsMLO9-JLm_B
--MEELMQQQRSLAETPTYSVASVVTVMVFVCLLVERSIYRFGRWLKKTRRKALFASLEK
IKEELMLLGLISLLLAQCARWISEICVDSSLFTSRFYICSEKDYEIS-------------
------GHTHFESPFSSHNETTTHQNAISSHSSHQCGEGREPFVSYEGLEQLHRFLFVLG
ITHVLYSCVAVGLAMSKIYSWRKWEN-------QATLQ-----AKINKVMRRQSTFVFHH
TSHPWSRNPVLNWMLCFLRQFKSSIQ-KSDYMALRLGFITKHKLPQT---YDFHKYMVRS
MEDEFNGILGISWPLWGYAIICIFVNIHGLNIYFWLSFIPAILVMVVGTKLRHVVSCLAL
GVVEQTG--------------PSIAANQIKPRDDLFWFGKPVILLRLIQFI-IFQNAFEM
ATFIWSLWGLERRSCFMENNLMIITRLASGVIVQFWCSYSTVPLNIIVTQMGSRFKKALV
AESVRESLHSWCKRVKEKSKRESLHSHTTRSVCSLESTIYEGDEITIASGTLSRSTSLES
QNQLTVTSNPQPEAEAKAEAVLEIPNIPYQEYSFRLEEYLSESVNISSSQTQTPTNGEEA
SLSHGDEDQVMTLFELFKNT*
>CsMLO12-CBDRx
MENEHSLLAERSLAETPSWAFASVVAVLVSFGFFFQISLNRFGNWLDRTKRKSLFAALEK
IKEELMLFGLLSLLMGHWIVIVAKICVKTSVLSSRFYPCGLEEIYVV-------------
------KDGADDLSSSSDFVNNKSVYKKHFSTHHFCSEGHESFASYESLEQLHRSMFVLG
ITHVLYSFAAIALAMLKIYSWRVWENEA-KSLATHTIVDAPEARPKGAKMKRMSTFIDHH
TSHPWSQHKILVWLLCFSRQFWSSIN-RSDYMALRLGFITNHQLPLS---YDFHNYMLRS
MEEEFRDIVGISIPLWIYTIFCIFLDFHGSNIYFWLSFFPAILILLIGTKLHRVVVKLAV
EIMDRC---------------PYMENHQFKLRDELFWFKRPKLLLHCIQLI-SFQNAFEM
ATFIWSLWEIREPSCFMDNRKFIVVRLSFGVISQFWCSFVTFPLYVIITQMGSRFKKTVI
TDSVRKSLMGWQRRVKAKHSQSTTPLLVSDAATSSSESLMTESIRTGDDFATTSTEGSST
GSRIKNHPYQRFEEEGEGERPTYEINPENLDHFASPYDIHSNDYEIRHRNVNNDVLSP*
>CsMLO12-PK
MENEHSLLAERSLAETPSWAFASVVAVLVSFGFFFQISLNRFGNWLDRTKRKSLFAALEK
IKEELMLFGLLSLLMGHWIVIVAKICVKTSVLSSRFYPCGLEEIYVV-------------
------KDGADDLSSSSDFVNNKSVYKKHFSTHHFCSEGHESFASYESLEQLHRSMFVLG
ITHVLYSFAAIALAMLKIYSWRVWENEA-KSLATHTIVDAPEARPKGAKMKRMSTFIDHH
TSHPWSQHKILVWLLCFSRQFWSSIN-RSDYMALRLGFITNHQLPLS---YDFHNYMLRS
MEEEFRDIVGISIPLWIYTIFCIFLDFHGSNIYFWLSFFPAILILLIGTKLHRVVVKLAV
EIMDRC---------------PYMENHQFKLRDELFWFKRPKLLLHCIQLI-SFQNAFEM
ATFIWSLWEIREPSCFMDNRKFIVVRLSFGVISQFWCSFVTFPLYVIITQMGSRFKKTVI
TDSVRKSLMGWQRRVKAKHSQSTTPLLVSDAATSSSESLMTESIRTGDDFATTSTEGSST
GSRIKNHPYQRFEEEGEGERPTYEINPENLDHFASPYDIHSNDYEIRHRNVNNDVVSP*
>CsMLO12-FN
MENEHSLLAERSLAETPSWAFASVVAVLVSFGFFFQISLNRFGNWLDRTKRKSLFAALEK
IKEELMLFGLLSLLMGHWIVIVAKICVKTSVLSSRFYPCGLEEIYVV-------------
------KDGADDLSSSSDFVNNKSVYKKHFSTHHFCSEGHESFASYESLEQLHRSMFVLG
ITHVLYSFAAIALAMLKIYSWRVWENEA-KSLATHTIVDAPEARPKGAKMKRMSTFIDHH
TSHPWSQHKILVWLLCFSRQFWSSIN-RSDYMALRLGFITNHQLPLS---YDFHNYMLRS
MEEEFRDIVGISIPLWIYTIFCIFLDFHGSNIYFWLSFFPAILILLIGTKLHRVVVKLAV
EIMDRC---------------PYMENHQFKLRDELFWFKRPKLLLHCIQLI-SFQNAFEM
ATFIWSLWEIREPSCFMDNRKFIVVRLSFGVISQFWCSFVTFPLYVIITQMGSRFKKTVI
TDSVRKSLMGWQRRVKAKHSQSTTPLLVSDAATSSSESLMTESIRTGDDFATTSTEGSST
GSRIKNHPYQRFEEEGEGERPTYEINPENLDHFASPYDIHSNDYEIRHRNVNNDVVSP*
>CsMLO12-JL
MENEHSLLAERSLAETPSWAFASVVAVLVSFGFFFQISLNRFGNWLDRTKRKSLFAALEK
IKEELMLFGLLSLLMGHWIVIVAKICVKTSVLSSRFYPCGLEEIYVV-------------
------KDGADDLSSSSDFVNNKSVYKKHFSTHHFCSEGHESFASYESLEQLHRSMFVLG
ITHVLYSFAAIALAMLKIYSWRVWENEA-KSLATHTIVDAPEARPKGAKMKRMSTFIDHH
TSHPWSQHKILVWLLCFSRQFWSSIN-RSDYMALRLGFITNHQLPLS---YDFHNYMLRS
MEEEFRDIVGISIPLWIYTIFCIFLDFHGSNIYFWLSFFPAILILLIGTKLHRVVVKLAV
EIMDRC---------------PYMENHQFKLRDELFWFKRPKLLLHCIQLI-SFQNAFEM
ATFIWSLWEIREPSCFMDNRKFIVVRLSFGVISQFWCSFVTFPLYVIITQMGSRFKKTVI
TDSVRKSLMGWQRRVKAKHSQSTTPLLVSDAATSSSESLMTESIRTGDDFATTSTEGSST
GSRIKNHPYQRFEEEGEGERPTYEINPENLDHFASPYDIHSNDYEIRHRNVNNDVVSP*
>CsMLO12-JLm_A
MENEHSLLAERSLAETPSWAFASVVAVLVSFGFFFQISLNRFGNWLDRTKRKSLFAALEK
IKEELMLFGLLSLLMGHWIVIVAKICVKTSVLSSRFYPCGLEEIYVV-------------
------KDGADDLSSSSDFVNNKSVYKKHFSTHHFCSEGHESFASYESLEQLHRSMFVLG
ITHVLYSFAAIALAMLKIYSWRVWENEA-KSLATHTIVDAPEARPKGAKMKRMSTFIDHH
TSHPWSQHKILVWLLCFSRQFWSSIN-RSDYMALRLGFITNHQLPLS---YDFHNYMLRS
MEEEFRDIVGISIPLWIYTIFCIFLDFHGSNIYFWLSFFPAILILLIGTKLHRVVVKLAV
EIMDRC---------------PYMENHQFKLRDELFWFKRPKLLLHCIQLI-SFQNAFEM
ATFIWSLWEIREPSCFMDNRKFIVVRLSFGVISQFWCSFVTFPLYVIITQMGSRFKKTVI
TDSVRKSLMGWQRRVKAKHSQSTTPLLVSDAATSSSESLMTESIRTGDDFATTSTEGSST
GSRIKNHPYQRFEEEGEGERPTYEINPENLDHFASPYDIHSNDYEIRHRNVNNDVVSP*
>CsMLO12-JLm_B
MENEHSLLAERSLAETPSWAFASVVAVLVSFGFFFQISLNRFGNWLDRTKRKSLFAALEK
IKEELMLFGLLSLLMGHWIVIVAKICVKTSVLSSRFYPCGLEEIYVV-------------
------KDGADDLSSSSDFVNNKSVYKKHFSTHHFCSEGHESFASYESLEQLHRSMFVLG
ITHVLYSFAAIALAMLKIYSWRVWENEA-KSLATHTIIDAPEARPKGAKMKRMSTFIDHH
TSHPWSQHKILVWLLCFSRQFWSSIN-RSDYMALRLGFITNHQLPLS---YDFHNYMLRS
MEEEFRDIVGISIPLWIYTIFCIFLDFHGSNIYFWLSFFPAILILLIGTKLHRVVVKLAV
EIMDRC---------------PYMENHQFKLRDELFWFKRPKLLLHCIQLI-SFQNAFEM
ATFIWSLWEIREPSCFMDNRKFIVVRLSFGVISQFWCSFVTFPLYVIITQMGSRFKKTVI
TDSVRKSLMGWQRRVKAKHSQSTTPLLVSDAATSSSESLMTESIRTGDDFATTSTEGSST
GSRIKNHPYQRFEEEGEGERPTYEINPENLDHFASPYDIHSNDYEIRHRNVNNDVVSP*
>CsMLO6-CBDRx
--MAEEEQLSNSLEFTPTWVVAVVCFVIVLISLCAERSLHKLGKFLHREKQDALFEALQK
LKEELMLLGFISLLLTVFQNLISKICIPSHVAND-MLPCKRPTSEDS-------------
---------------------HHGRRLLSEGGLGHCEKGKVQMLSLEALHHLHIFIFVLA
VVHVVFCVTTMILGGAKISHWKQWEDSI-RRDIKASQN--LRTDVDKTQAKHHREFLENA
-SGYWNRVAIVSWILSFFKQFYGSVT-KSDYIALRQGFIKEHCPNNP--TFNFHKYMLRT
LEVDFRKIVGISWYLWLFVVIFLLMNMDGWHSYFWLSFLPLILLLLVGTKLEHIITRLAQ
EVVEKKEEDQESQQKTGRKKTNDNETLRVRPSDEHFWFHKPAFVLILIHFI-LFQNSFEI
AFFFWIWCTYGFDSCVMEKVGFVIPRLFVGVIVQVLCSYSTLPLYTLVTQMGSMFKEGML
GEHEG-TIKGWIEGVKSGRENMPNNSRRTEIQKMDTELSEIVQITEHESAEILQIAEQST
AVDEEGTSKTYMTELSHKSKPPFSSS*
>CsMLO6-PK
--MAEEEQLSNSLEFTPTWVVAVVCFVIVLISLCAERSLHKLGKFLHREKQDALFEALQK
LKEELMLLGFISLLLTVFQNLISKICIPSHVAND-MLPCKRPTSEDS-------------
---------------------HHGRRLLSEGGLGHCEKGKVQMLSLEALHHLHIFIFVLA
VVHVVFCVTTMILGGAKISHWKQWEDSI-RRDIKASQN--LRTDVDKTQAKHHREFLENA
-SGYWNRVAIVSWILSFFKQFYGSVT-KSDYIALRQGFIKEHCPNNP--TFNFHKYMLRT
LEVDFRKIVGISWYLWLFVVIFLLMNMDGWHSYFWLSFLPLILLLLVGTKLEHIITRLAQ
EVVEKKEEDQESQQKTGRKKTNDNETLRVRPSDEHFWFHKPAFVLILIHFI-LFQNSFEI
AFFFWIWCTYGFDSCVMEKVGFVIPRLFVGVIVQVLCSYSTLPLYTLVTQMGSMFKEGML
GEHEG-TIKGWIEGVKSGRENMQNNSRRTEIQKMDTELSEIVQITEQESAEIVQIAEQST
AVDEEGTSKTYMTELSQKSKPPFSSS*
>CsMLO6-FN
--MAEEEQLSNSLEFTPTWVVAVVCFVIVLISLCAERSLHKLGKFLHREKQDALFEALQK
LKEELMLLGFISLLLTVFQNLISKICIPSHVAND-MLPCKRPTSEDS-------------
---------------------HHGRRLLSEGGLGHCEKGKVQMLSLEALHHLHIFIFVLA
VVHVVFCVTTMILGGAKISHWKQWEDSI-RRDIKASQN--LRTDVDKTQAKHHREFLENA
-SGYWNRVAIVSWILSFFKQFYGSVT-KSDYIALRQGFIKEHCPNNP--TFNFHKYMLRT
LEVDFRKIVGISWYLWLFVVIFLLMNMDGWHSYFWLSFLPLILLLLVGTKLEHIITRLAQ
EVVEKKEEDQESQQKTGRKKTNDNETLRVRPSDEHFWFHKPAFVLILIHFI-LFQNSFEI
AFFFWIWCTYGFDSCVMEKVGFVIPRLFVGVIVQVLCSYSTLPLYTLVTQMGSMFKEGML
GEHEG-TIKGWIEGVKSGRENMQNNSRRTEIQKMDTELSEIVQITEHESAEILQIAEQST
AVDEEGTSKTYMTELSHKSKPPFSSS*
>CsMLO6-JL
--MAEEEQLSNSLEFTPTWVVAVVCFVIVLISLCAERSLHKLGKFLHREKQDALFEALQK
LKEELMLLGFISLLLTVFQNLISKICIPSHVAND-MLPCKRPTSEDS-------------
---------------------HHGRRLLSEGGLGHCEKGKVQMLSLEALHHLHIFIFVLA
VVHVVFCVTTMILGGAKIRQWKQWEDSI-RRGIKASQN--LRTDVDKTQAKHHREFLENA
-SGYWNRVAIVSWILSFFKQFYGSVT-KSDYIALRQGFIKEHCPNNP--TFNFHKYMLRT
LEVDFRKIVGISWYLWLFVVIFLLMNMDGWHSYFWLSFLPLILLLLVGTKLEHIITRLAQ
EVVEKKEEDQESQQKTGRKKTNDNETLRVRPSDEHFWFHKPAFVLILIHFI-LFQNSFEI
AFFFWIWCTYGFDSCVMEKVGFVIPRLFVGVIVQVLCSYSTLPLYTLVTQMGSMFKEGML
GEHEG-TIKGWIEGVKSGRENMQNNSRRTEIQKMDTELSEIVQITEHESAEIVQIAEQST
AVDEEGTSKTYMTELSHKSKPPFSSS*
>CsMLO6-JLm
--MAEEEQLSNSLEFTPTWVVAVVCFVIVLISLCAERSLHKLGKFLHREKQDALFEALQK
LKEELMLLGFISLLLTVFQNLISKICIPSHVAND-MLPCKRPTSEDS-------------
---------------------HHGRRLLSEGGLGHCEKGKVQMLSLEALHHLHIFIFVLA
VVHVVFCVTTMILGGAKIRQWKQWEDSI-RRGIKASQN--LRTDVDKTQAKHHREFLENA
-SGYWNRVAIVSWILSFFKQFYGSVT-KSDYIALRQGFIKEHCPNNP--TFNFHKYMLRT
LEVDFRKIVGISWYLWLFVVIFLLMNMDGWHSYFWLSFLPLILLLLVGTKLEHIITRLAQ
EVVEKKEEDQESQQKTGRKKTNDNETLRVRPSDEHFWFHKPAFVLILIHFI-LFQNSFEI
AFFFWIWCTYGFDSCVMEKVGFVIPRLFVGVIVQVLCSYSTLPLYTLVTQMGSMFKEGML
GEHEG-TIKGWIEGVKSGRENMQNNSRRTEIQKMDTELSEIVQITEHESAEIVQIAEQST
AVDEEGTSKTYMTELSHKSKPPFSSS*
>CsMLO13-CBDRx
-----MTEEGTTLEYTPTWVVALVCTVIVFISLTVERIIHYTGKYLKKKNQKPLFEALQK
VKEELMLLGFISLLLTVFQARIAKICISKEHAKQ-WLPCSDDEDDSS-------------
-----SKTTHHFQTLFTTVPRLLAEASSSGSDDYCSKKEKVPLLSTTALHHLHIFIFVLA
VVHVTFCALTILFGGIKIRQWKKWEDSISKNGTNNAEE----ALKTKFTDVQGHDFIRGR
FLGIGKNLSLLGWVHSFFKQIFGSVT-EADYLTLRLGFIMTHCRGNR--KFNFHKYMIRA
LEADFKKVVGISWYLWLFVVFFLCLNVSGLHAYFWLAFVPLLLLLAVGTKLEHVITQLAH
EVAEKHV--------------AIEGDLVVKPSDDHFWFHRPRLVLILIHII-LFQNSFEL
AFFFWIWVQYGFDSCIMGQIGFIIPRLVIGVFVQFLCSYSTLPLYAIVTQMGSSFKKAIF
EEHIQDGLVDWARQAKKNKGMRKASNGSSQVGPNKDGSSGNTVGVVVELANVGDQLNQSE
RHLLGEIQPVNHRS*
>CsMLO13-PK
-----MTEEGTTLEYTPTWVVALVCTVIVFISLTVERIIHYTGKYLKKKNQKPLFEALQK
VKEELMLLGFISLLLTVFQARIAKICISKEHAKQ-WLPCSDDEDDSS-------------
-----SKTTHHFQTLFTTVPRLLAEASSSGSDDYCSKKEKVPLLSTTALHHLHIFIFVLA
VVHVTFCALTILFGGIKIRQWKKWEDSISKNGTNNAEE----ALKTKFTDVQGHDFIRGR
FLGIGKNLSLLGWVHSFFKQIFGSVT-EADYLTLRLGFIMTHCRGNR--KFNFHKYMIRA
LEADFKKVVGISWYLWLFVVFFLCLNVSGLHAYFWLAFVPLLLLLAVGTKLEHVITQLAH
EVAEKHV--------------AIEGDLVVKPSDDHFWFHRPRLVLILIHII-LFQNSFEL
AFFFWIWVQYGFDSCIMGQIGFIIPRLVIGVFVQFLCSYSTLPLYAIVTQMGSSFKKAIF
EEHIQDGLVDWARQAKKNKGMRKASNGSSQVGPNKDGSSGNTVGVVVELANVGDQLNQSE
RHLLGEIQPVNHRS*
>CsMLO13-FN_A
-----MTEEGTTLEYTPTWVVALVCTVIVFISLTVERIIHYTGKYLKKKNQKPLFEALQK
VKEELMLLGFISLLLTVFQARIAKICISKEHAKQ-WLPCSDDEDDSS-------------
-----SKTTHHFQTLFTTVPRLLAEASSSGSDDYCSKKEKVPLLSTTALHHLHIFIFVLA
VVHVTFCALTILFGGIKIRQWKKWEDSISKNGTNNAEE----ALKTKFTDVQGHDFIRGR
FLGIGKNLSLLGWVHSFFKQIFGSVT-EADYLTLRLGFIMTHCRGNR--KFNFHKYMIRA
LEADFKKVVGISWYLWLFVVFFLCLNVSGLHAYFWLAFVPLLLLLAVGTKLEHVITQLAH
EVAEKHV--------------AIEGDLVVKPSDDHFWFHRPRLVLILIHII-LFQNSFEL
AFFFWIWVQYGFDSCIMGQIGFIIPRLVIGVFVQFLCSYSTLPLYAIVTQMGSSFKKAIF
EEHIQDGLVDWARQAKKNKGMRKASNGSSQVGPNKDGSSGNTVGVVVELANVGDQLNQSE
RHLLGEIQPVNHRS*
>CsMLO13-FN_B
-----MTEEGTTLEYTPTWVVALVCTVIVFISLTVERIIHYTGKYLKKKNQKPLFEALQK
VKEELMLLGFISLLLTVFQARIAKICISKEHAKQ-WLPCSDDEDDSS-------------
-----SKTTHHFQTLFTTVPRLLAEASSSGSDDYCSKKEKVPLLSTTALHHLHIFIFVLA
VVHVTFCALTILFGGIKIRQWKKWEDSISKNGTNNAEE----ALKTKFTDVQGHDFIRGR
FLGIGKNLSLLGWVHSFFKQIFGSVT-EADYLTLRLGFIMTHCRGNR--KFNFHKYMIRA
LEADFKKVVGISWYLWLFVVFFLCLNVSGLHAYFWLAFVPLLLLLAVGTKLEHVITQLAH
EVAEKHV--------------AIEGDLVVKPSDDHFWFHRPRLVLILIHII-LFQNSFEL
AFFFWIWVQYGFDSCIMGQIGFIIPRLVIGVFVQFLCSYSTLPLYAIVTQMGSSFKKAIF
EEHIQDGLVDWARQAKKNKGMRKASNGSSQVGPNKDGSSGNTVGVVVELANVGDQLNQSE
RHLLGEIQPVNHRS*
>CsMLO13-JL
-----MTEEGTTLEYTPTWVVALVCTVIVFISLTVERIIHYTGKYLKKKNQKPLFEALQK
VKEELMLLGFISLLLTVFQARIAKICISKEHAKQ-WLPCSDDEDDSS-------------
-----SKTTHHFQTLFTTVPRLLAEASSSGSDDYCSKKEKVPLLSTTALHHLHIFIFVLA
VVHVTFCALTILFGGIKIRQWKKWEDSISKNGTNNAEE----ALKTKFTDVQGHDFIRGR
FLGIGKNLSLLGWVHSFFKQIFGSVT-EADYLTLRLGFIMTHCRGNR--KFNFHKYMIRA
LEADFKKVVGISWYLWLFVVFFLCLNVSGLHAYFWLAFVPLLLLLAVGTKLEHVITQLAH
EVAEKHV--------------AIEGDLVVKPSDDHFWFHRPRLVLILIHII-LFQNSFEL
AFFFWIWVQYGFDSCIMGQIGFIIPRLVIGVFVQFLCSYSTLPLYAIVTQMGSSFKKAIF
EEHIQDGLVDWARQAKKNKGMRKASNGSSQVGPNKDGSSGNTVGVVVELANVGDQLNQSE
RHLLGEIQPVNHRS*
>CsMLO13-JLm_A
-----MTEEGTTLEYTPTWVVALVCTVIVFISLTVERIIHYTGKYLKKKNQKPLFEALQK
VKEELMLLGFISLLLTVFQARIAKICISKEHAKQ-WLPCSDDEDDSS-------------
-----SKTTHHFQTLFTTVPRLLAEASSSGSDDYCSKKEKVPLLSTTALHHLHIFIFVLA
VVHVTFCALTILFGGIKIRQWKKWEDSISKNGTNNAEE----ALKTKFTDVQGHDFIRGR
FLGIGKNLSLLGWVHSFFKQIFGSVT-EADYLTLRLGFIMTHCRGNR--KFNFHKYMIRA
LEADFKKVVGISWYLWLFVVFFLCLNVSGLHAYFWLAFVPLLLLLAVGTKLEHVITQLAH
EVAEKHV--------------AIEGDLVVKPSDDHFWFHRPRLVLILIHII-LFQNSFEL
AFFFWIWVQYGFDSCIMGQIGFIIPRLVIGVFVQFLCSYSTLPLYAIVTQMGSSFKKAIF
EEHIQDGLVDWARQAKKNKGMRKASNGSSQVGPNKDGSSGNTVGVVVELANVGDQLNQSE
RHLLGEIQPVNHRS*
>CsMLO13-JLm_B
-----MTEEGTTLEYTPTWVVALVCTVIVFISLTVERIIHYTGKYLKKKNQKPLFEALQK
VKEELMLLGFISLLLTVFQARIAKICISKEHAKQ-WLPCSDDEDDSS-------------
-----SKTTHHFQTLFTTVPRLLAEASSSGSDDYCSKKEKVPLLSTTALHHLHIFIFVLA
VVHVTFCALTILFGGIKIRQWKKWEDSISKNGTNNAEE----ALKTKFTDVQGHDFIRGR
FLGIGKNLSLLGWVHSFFKQIFGSVT-EADYLTLRLGFIMTHCRGNR--KFNFHKYMIRA
LEADFKKVVGISWYLWLFVVFFLCLNVSGLHAYFWLAFVPLLLLLAVGTKLEHVITQLAH
EVAEKHV--------------AIEGDLVVKPSDDHFWFHRPRLVLILIHII-LFQNSFEL
AFFFWIWVQYGFDSCIMGQIGFIIPRLVIGVFVQFLCSYSTLPLYAIVTQMGSSFKKAIF
EEHIQDGLVDWARQAKKNKGMRKASNGSSQVGPNKDGSSGNTVGVVVELANVGDQLNQSE
RHLLGEIQPVNHRS*
>CsMLO14-CBDRx
---MSGGGEGESLEYTPTWIVAVVCSVIVAISLAAERLLHYLGQVLNNKNQKPLYEALQK
IKEELMLLGFISLLLTVSQNTISKFCVPASLVDN-LLPCKRPHQEAN-------------
------DSSSSTSHHISGSFRRLLEETSTAHLGYCAHKKKVPLLSVEALHHLHIFIFVLA
IVHVTFCVLTVVFGGVKIRQWKRWEDSI-ANESYDTEQ-AVLKSKKKVTSVHQHAFIKDH
FLGFGKDSALLGWLHAFVKQFYASVT-KSDYATMRLGFIMTHCRGNL--KFNFHKYMIRA
LEDDFKKVVGISWYLWVFVVIFLLLNVNGWHTYFWIAFIPFFLLLAVGTKLEHVITQLAH
EVAEKHV--------------AIEGDLIVQPSDDHFWFHRPQIVLFLIHFI-LFQNSFEI
AFFFWILVQYSFNSCIMGHVRYIVPRLVIGVFIQVLCSYSTLPLYAIVTQMGTSYKKAIF
EERMQVGIVNWAQKVKKKKGFKAALIGSGAGSGSGSGSGSGSGSTPAQPISDTGSASVGI
QLGRFVPKASKPERSDDSK*
>CsMLO14-PK
---MSGGGEGESLEYTPTWIVAVVCSVIVAISLAAERLLHYLGQVLNNKNQKPLYEALQK
IKEELMLLGFISLLLTVSQNTISKFCVPASLVDN-LLPCKRPHQEAN-------------
------DSSSSTSHHISGSFRRLLEETSTAHLGYCAHKKKVPLLSVEALHHLHIFIFVLA
IVHVTFCVLTVVFGGVKIRQWKRWEDSI-ANESYDTEQ-AVLKSKKKVTSVHQHAFIKDH
FLGFGKDSALLGWLHAFVKQFYASVT-KSDYATMRLGFIMTHCRGNL--KFNFHKYMIRA
LEDDFKKVVGISWYLWVFVVIFLLLNVNGWHTYFWIAFIPFFLLLAVGTKLEHVITQLAH
EVAEKHV--------------AIEGDLIVQPSDDHFWFHRPQIVLFLIHFI-LFQNSFEI
AFFFWILVQYSFNSCIMGHVRYIVPRLVIGVFIQVLCSYSTLPLYAIVTQMGTSYKKAIF
EERMQVGIVNWAQKVKKKKGFKAALIGSGAGSGSGSGSGSGS--TPGQPISDTGSASVGI
QLGRFVPKASKPEQSDDSK*
>CsMLO14-FN
---MSGGGEGESLEYTPTWIVAVVCSVIVAISLAAERLLHYLGQVLNNKNQKPLYEALQK
IKEELMLLGFISLLLTVSQNTISKFCVPASLVDN-LLPCKRPHQEAN-------------
------DSSSSTSHHISGSFRRLLEETSTAHLGYCAHKKKVPLLSVEALHHLHIFIFVLA
IVHVTFCVLTVVFGGVKIRQWKRWEDSI-ANESYDTEQ-AVLKSKKKVTSVHQHAFIKDH
FLGFGKDSALLGWLHAFVKQFYASVT-KSDYATMRLGFIMTHCRGNL--KFNFHKYMIRA
LEDDFKKVVGISWYLWVFVVIFLLLNVNGWHTYFWIAFIPFFLLLAVGTKLEHVITQLAH
EVAEKHV--------------AIEGDLIVQPSDDHFWFHRPQIVLFLIHFIILFQNSFEI
AFFFWILVQYSFNSCIMGHVRYIVPRLVIGVFIQVLCSYSTLPLYAIVTQMGTSYKKAIF
EERMQVGIVNWAQKVKKKKGFKAALIGSGAGSGSGSGSGSGS--TPGQPISDTGSASVGI
QLGRFVPKASKPEQSDDSK*
>CsMLO14-JL
---MSGGGEGESLEYTPTWIVAVVCSVIVAISLAAERLLHYLGQVLNNKNQKPLYEALQK
IKEELMLLGFISLLLTVSQNTISKFCVPASLVDN-LLPCKRPHQEAN-------------
------DSSSSTSHHISGSFRRLLEETSTAHLGYCAHKKKVPLLSVEALHHLHIFIFVLA
IVHVTFCVLTVVFGGVKIRQWKRWEDSI-ANESYDTEQ-AVLKSKKKVTSVHQHAFIKDH
FLGFGKDSALLGWLHAFVKQFYASVT-KSDYATMRLGFIMTHCRGNL--KFNFHKYMIRA
LEDDFKKVVGISWYLWVFVVIFLLLNVNGWHTYFWIAFIPFFLLLAVGTKLEHVITQLAH
EVAEKHV--------------AIEGDLIVQPSDDHFWFHRPQIVLFLIHFI-LFQNSFEI
AFFFWILVQYSFNSCIMGHVRYIVPRLVIGVFIQVLCSYSTLPLYAIVTQMGTSYKKAIF
EERMQVGIVNWAQKVKKKKGFKAALIGSGAGSGSGSGSGSGS--TPGQPISDTGSASVGI
QLGRFVPKASKPEQSDDSK*
>CsMLO14-JLm
---MSGGGEGESLEYTPTWIVAVVCSVIVAISLAAERLLHYLGQVLNNKNQKPLYEALQK
IKEELMLLGFISLLLTVSQNTISKFCVPASLVDN-LLPCKRPHQEAN-------------
------DSSSSTSHHISGSFRRLLEETSTAHLGYCAHKKKVPLLSVEALHHLHIFIFVLA
IVHVTFCVLTVVFGGVKIRQWKRWEDSI-ANESYDTEQ-AVLKSKKKVTSVHQHAFIKDH
FLGFGKDSALLGWLHAFVKQFYASVT-KSDYATMRLGFIMTHCRGNL--KFNFHKYMIRA
LEDDFKKVVGISWYLWVFVVIFLLLNVNGWHTYFWIAFIPFFLLLAVGTKLEHVITQLAH
EVAEKHV--------------AIEGDLIVQPSDDHFWFHRPQIVLFLIHFI-LFQNSFEI
AFFFWILVQYSFNSCIMGHVRYIVPRLVIGVFIQVLCSYSTLPLYAIVTQMGTSYKKAIF
EERMQVGIVNWAQKVKKKKGFKAALIGSGAGSGSGSGSGSGS--TPGQPISDTGSASVGI
QLGRFVPKASKPEQSDDSK*
>CsMLO7-CBDRx
-MAATADAYERTLDQTPTWAVAGVCAVIIIISIGLEKVLHKLGTWFTDRHKRALFEALEK
VKAELMILGFISLILTFFQSYIARICIPINVAQT-MLPCTLKEVEKT-------------
----------DEEEHRRRLLWFEHRVLSAVDAIPKCKTGYEPLISVEGLHQLHILIFFLA
CFHVLFSGITMLLGRLKIRGWKKWELET-LTHDYEFST-----DPSRFRLTHETSFVRAH
-TSFWTRTPIFFYIGCFFRQFFKSVS-KSDYLTLRNGFISVHLAPGS--KFDFQKYVKRS
LEDDFKLVVGVSPVLWASFVIFLLLNVAKWQALFWASLIPLIIILAVGIELQSILTKMAV
EITERHA--------------VVQGIPLVQGSDKYFWFGRPQLVLQLIHFA-LFQNAFQI
TYFLWIWYSYGLKSCFHANFKLAIMKVSMGVGVLCLCSYITLPLYALVAQMGSGMKRSIF
DEQTSKALKQWRMAVKKKHGGRSPKSPSVTLGAGSSTLSKVHSSGHTLHRFKTTGHSTHS
MPYDDNEISDIESDMMSPSATTNLIVRVDHEDEMEMNVHREQETRNEDDFSFVKPAPLK*

>CsMLO7-PK
-MAATADAYERTLDQTPTWAVAGVCAVIIIISIGLEKVLHKLGTWFTDRHKRALFEALEK
VKAELMILGFISLILTFFQSYIARICIPINVAQT-MLPCTLKEVEKT-------------
----------DEEEHRRRLLWFEHRVLSAVDAIPKCKTGYEPLISVEGLHQLHILIFFLA
CFHVLFSGITMLLGRLKIRGWKKWELET-LTHDYEFST-----DPSRFRLTHETSFVRAH
-TSFWTRTPIFFYIGCFFRQFFKSVS-KSDYLTLRNGFISVHLAPGS--KFDFQKYVKRS
LEDDFKLVVGVSPVLWASFVIFLLLNVAKWQALFWASLIPLIIILAVGIELQSILTKMAV
EITERHA--------------VVQGIPLVQGSDKYFWFGRPQLVLQLIHFA-LFQNAFQI
TYFLWIWYSYGLKSCFHANFKLAIMKVSMGVGVLCLCSYITLPLYALVAQMGSGMKRSIF
DEQTSKALKQWRMAVKKKHGGRSPKSPSVTLGAGSSTLSKVHSSGHTLHRFKTTGHSTHS
MPYDDNEISDIESDMMSPSATTNLIVRVDHEDEMEMNVHREQETRNEDDFSFVKPAPLK*

>CsMLO7-FN
-MAATADAYERTLDQTPTWAVAGVCAVIIIISIGLEKVLHKLGTWFTDRHKRALFEALEK
VKAELMILGFISLILTFFQSYIARICIPINVAQT-MLPCTLKEVEKT-------------
----------DEEEHRRRLLWFEHRVLSAVDAIPKCKTGYEPLISVEGLHQLHILIFFLA
CFHVLFSGITMLLGRLKIRGWKKWELET-LTHDYEFST-----DPSRFRLTHETSFVRAH
-TSFWTRTPIFFYIGCFFRQFFKSVS-KSDYLTLRNGFISVHLAPGS--KFDFQKYVKRS
LEDDFKLVVGVSPVLWASFVIFLLLNVAKWQALFWASLIPLIIILAVGIELQSILTKMAV
EITERHA--------------VVQGIPLVQGSDKYFWFGRPQLVLQLIHFA-LFQNAFQI
TYFLWIWYSYGLKSCFHANFKLAIMKVSMGVGVLCLCSYITLPLYALVAQMGSGMKRSIF
DEQTSKALKQWRMAVKKKHGGRSPKSPSVTLGAGSSTLSKVHSSGHTLHRFKTTGHSTHS
MPYDDNEISDIESDMMSPSATTNLIVRVDHEDEMEMNVHREQETRNEDDFSFVKPAPLK*

>CsMLO7-JL
-MAATADAYERTLDQTPTWAVAGVCAVIIIISIGLEKVLHKLGTWFTDRHKRALFEALEK
VKAELMILGFISLILTFFQSYIARICIPINVAQT-MLPCTLKEVEKT-------------
----------DEEEHRRRLLWFEHRVLSAVDAIPKCKTGYEPLISVEGLHQLHILIFFLA
CFHVLFSGITMLLGRLKIRGWKKWELET-LTHDYEFST-----DPSRFRLTHETSFVRAH
-TSFWTRTPIFFYVGCFFRQFFKSVS-KSDYLTLRNGFISVHLAPGS--KFDFQKYVKRS
LEDDFKLVVGVSPVLWASFVIFLLLNVAKWQALFWASLIPLIIILAVGIELQSILTKMAV
EITERHA--------------VVQGIPLVQGSDKYFWFGRPQLVLQLIHFA-LFQNAFQI
TYFLWIWYSYGLKSCFHANFKLAIMKVSMGVGVLCLCSYITLPLYALVAQMGSGMKRSIF
DEQTSKALKQWRMAVKKKHGGRSPKSPSVTLGAGSSTLSKVHSSGHTLHRFKTTGHSTHS
MPYDDNEISDIESDMMSPSATTNLIVRVDHEDEMEMNVHREQETRNEDDFSFVKPAPLK*

>CsMLO7-JLm
-MAATADAYERTLDQTPTWAVAGVCAVIIIISIGLEKVLHKLGTWFTDRHKRALFEALEK
VKAELMILGFISLILTFFQSYIARICIPINVAQT-MLPCTLKEVEKT-------------
----------DEEEHRRRLLWFEHRVLSAVDAIPKCKTGYEPLISVEGLHQLHILIFFLA
CFHVLFSGITMLLGRLKIRGWKKWELET-LTHDYEFST-----DPSRFRLTHETSFVRAH
-TSFWTRTPIFFYVGCFFRQFFKSVS-KSDYLTLRNGFISVHLAPGS--KFDFQKYVKRS
LEDDFKLVVGVSPVLWASFVIFLLLNVAKWQALFWASLIPLIIILAVGIELQSILTKMAV
EITERHA--------------VVQGIPLVQGSDKYFWFGRPQLVLQLIHFA-LFQNAFQI
TYFLWIWYSYGLKSCFHANFKLAIMKVSMGVGVLCLCSYITLPLYALVAQMGSGMKRSIF
DEQTSKALKQWRMAVKKKHGGRSPKSPSVTLGAGSSTLSKVHSSGHTLHRFKTTGHSTHS
MPYDDNEISDIESDMMSPSATTNLIVRVDHEDEMEMNVHREQETRNEDDFSFVKPAPLK*

>CsMLO8-CBDRx
MGGGEGSSAPRELDQTPTWAVASVCAVIIVISILLEKVLHMVGEWFQERKKNALFEALQK
VKGELMVLGFISLIMTFGQNYIARICVPTHSSVI-MLPCPLSSNDNS------------Y
EVGHEPETKGGEHEHHRKLLWFERRYLASGSVGPGCKPGYVPLISLNALHQLHIFIFFLA
VFHVIYSAITMALGRLKIRGWKEWEQET--DHHQEYMN-----DPMRFRLTHETSFVKDH
-TRSWTKNPFTFYLVCFLRQFIRSVR-KADYLTMRHGFVTVHLAPGS--KFNFQKYIKRS
LEDDFKVVVGITPVLWSSLVFFLLLNVHGWQAMFWLSMVPLVVTLAVGTKLQGIITNMAL
EIQERHA--------------VVQGIPLVQVSDRHFWFSWPRLILHLIHFV-LFQNAFEI
TYFFWIWYEFGLRSCFHDDFNLIILRVALGVVVQFVSAYVTLPLYALVTQMGSTMKRSIF
DEQTSKALKQWHKKAVKKKDEKVRSPTRVLGGSPGDSPPHSPMYKHKRAESQPDDAANVM
ASVDIHHQHHHSPPNINTNNTNNNTSHNNNNAFDSHADILL*
>CsMLO8-PK
MGGGEGSSAPRELDQTPTWAVASVCAVIIVISILLEKVLHMVGEWFQERKKNALFEALQK
VKGELMVLGFISLIMTFGQNYIARICVPTHSSVI-MLPCPLSSNDNS------------Y
EVGHEPETKGGEHEHHRKLLWFERRYLASGSVGPGCKPGYVPLISLNALHQLHIFIFFLA
VFHVIYSAITMALGRLKIRGWKEWEQET--DHHQEYMN-----DPMRFRLTHETSFVKDH
-TRSWTKNPFTFYLVCFLRQFIRSVR-KADYLTMRHGFVTVHLAPGS--KFNFQKYIKRS
LEDDFKVVVGITPVLWSSLVFFLLLNVHGWQAMFWLSMVPLVVTLAVGTKLQGIITNMAL
EIQERHA--------------VVQGIPLVQVSDRHFWFSWPRLILHLIHFV-LFQNAFEI
TYFFWIWYEFGLRSCFHDDFNLIILRVALGVVVQFVSAYVTLPLYALVTQMGSTMKRSIF
DEQTSKALKQWHKKAVKKKDEKVRSPTRVLGGSPGDSPPHSPMYKHKRAESQPDDAANVM
ASVDIHHQHHHSPPNINTNNTNNNTSHNNNNAFDSHADILL*
>CsMLO8-FN
MGGGEGSSAPRELDQTPTWAVASVCAVIIVISILLEKVLHMVGEWFQERKKNALFEALQK
VKGELMVLGFISLIMTFGQNYIARICVPTHSSVI-MLPCPLSSNDNS------------Y
EVGHEPETKGGEHEHHRKLLWFERRYLASGSVGPGCKPGYVPLISLNALHQLHIFIFFLA
VFHVIYSAITMALGRLKIRGWKEWEQET--DHHQEYMN-----DPMRFRLTHETSFVKDH
-TRSWTKNPFTFYLVCFLRQFIRSVR-KADYLTMRHGFVTVHLAPGS--KFNFQKYIKRS
LEDDFKVVVGITPVLWSSLVFFLLLNVHGWQAMFWLSMVPLVVTLAVGTKLQGIITNMAL
EIQERHA--------------VVQGIPLVQVSDRHFWFSWPRLILHLIHFV-LFQNAFEI
TYFFWIWYEFGLRSCFHDDFNLIILRVALGVVVQFVSAYVTLPLYALVTQMGSTMKRSIF
DEQTSKALKQWHKKAVKKKDEKVRSPTRVLGGSPGDSPPHSPMYKHKRAESQPDDAANVM
ASVDIHHQHHHSPPNINTNNTNNNTSHNNNNAFDSHADILL*
>CsMLO8-JL
MGGGEGSSAPRELDQTPTWAVASVCAVIIVISILLEKVLHMVGEWFQERKKNALFEALQK
VKGELMVLGFISLIMTFGQNYIARICVPTHSSVI-MLPCPLSSNDNG------------Y
EVGHEPETKGGEHEHHRKLLWFERRYLASGSVGPGCKPGYVPLISLNALHQLHIFIFFLA
VFHVIYSAITMALGRLKIRGWKEWEQET--DHHQEYMN-----DPMRFRLTHETSFVKDH
-TRSWTKNPFTFYLVCFLRQFIRSVR-KADYLTMRHGFVTVHLAPGS--KFNFQKYIKRS
LEDDFKVVVGITPVLWSSLVFFLLLNVHGWQAMFWLSMVPLVVTLAVGTKLQGIITNMAL
EIQERHA--------------VVQGIPLVQVSDRHFWFSWPRLILHLIHFV-LFQNAFEI
TYFFWIWYEFGLRSCFHDDFNLIILRVALGVVVQFVSAYVTLPLYALVTQMGSTMKRSIF
DEQTSKALKQWHKKAVKKKDEKVRSPTRVLGGSPGDSPPHSPMYKHKRAESQPDDAANVM
ASVDIHHQHHHSPPNINTNNTNNNTSHNNNNAFDSHADILL*
>CsMLO8-JLm
MGGGEGSSAPRELDQTPTWAVASVCAVIIVISILLEKVLHMVGEWFQERKKNALFEALQK
VKGELMVLGFISLIMTFGQNYIARICVPTHSSVI-MLPCPLSSNDNG------------Y
EVGHEPETKGGEHEHHRKLLWFERRYLASGSVGPGCKPGYVPLISLNALHQLHIFIFFLA
VFHVIYSAITMALGRLKIRGWKEWEQET--DHHQEYMN-----DPMRFRLTHETSFVKDH
-TRSWTKNPFTFYLVCFLRQFIRSVR-KADYLTMRHGFVTVHLAPGS--KFNFQKYIKRS
LEDDFKVVVGITPVLWSSLVFFLLLNVHGWQAMFWLSMVPLVVTLAVGTKLQGIITNMAL
EIQERHA--------------VVQGIPLVQVSDRHFWFSWPRLILHLIHFV-LFQNAFEI
TYFFWIWYEFGLRSCFHDDFNLIILRVALGVVVQFVSAYVTLPLYALVTQMGSTMKRSIF
DEQTSKALKQWHKKAVKKKDEKVRSPTRVLGGSPGDSPPHSPMYKHKRAESQPDDAANVM
ASVDIHHQHHHSPPNINTNNTNNNTSHNNNNAFDSHADILL*
>CsMLO15-PK
--MAAGAPGERTLQETPTWAVALVCSIFVIISVLIEHAIHSLGKFFKKRNKKAMIEALEK
IKAELMLLGFISLLLTVGTQYISKICIPAKFGDV-MLPCKGTKMDHD-------------
-----DDRRKLLSYDDDDHHHVIWRRALASSPDYCSTYGKVPLITYTGVHQLHIFIFVLA
VFHVLYSVITIALGKAKMKKWKVWESET-SSFEYQFTN-----DPERFRFTRQTSFVKRH
-SG-ISRTPGIRWIVAFFRQFFNSVT-KVDYMTMRHGFINAHFAPDA--KFDFCKYIKRS
MEDDFEKVVGISIPLWIFAVVFLLLNVYKWYTLTWLSFAPVIIVLLVGTKLELIVMEMAE
EIQDRTT--------------IVRGAPIVEPSNKFFWFNRPHWILLLIHFT-LFENAFQM
AYFLWTWYEFGITSCFHENLTAILIRVCLGIALQFLCSYITFPLYSLITQMGSHMKKTIF
EQQTANALTKWHKTAISARKKGERKGSMDMTSGTSSVGGFSVMMSSGENTPSQGSSPLHL
LHTHNKQNYYYNNNNNSTTTTQTRDQVQSDVVLVNFPTLVAQIEGDQPCHHVIP*
>CsMLO15-FN
--MAAGAPGERTLQETPTWAVALVCSIFVIISVLIEHAIHSLGKFFKKRNKKAMIEALEK
IKAELMLLGFISLLLTVGTQYISKICIPAKFGDV-MLPCKGTKMDHD-------------
-----DDRRKLLSYDDDDHHHVIWRRALASSPDYCSTYGKVPLITYTGVHQLHIFIFVLA
VFHVLYSVITIALGKAKMKKWKVWESET-SSFEYQFTN-----DPERFRFTRQTSFVKRH
-SG-LSRTPGIRWIVAFFRQFFNSVT-KVDYMTMRHGFINAHFAPDA--KFDFCKYIKRS
MEDDFEKVVGISIPLWIFAVVFLLLNVYKWYTLTWLSFAPVIIVLLVGTKLELIVMEMAE
EIQDRTT--------------IVRGAPIVEPSNKFFWFNRPHWILLLIHFT-LFENAFQM
AYFLWTWYEFGITSCFHENLTAILIRVCLGIALQFLCSYITFPLY-LITQMGSHMKKTIF
EQQTANALTKWHKTAISARKKGERKGSMDMTSGTSSVGGFSVMMSSGENTPSQGSSPLHL
LHTHNKQNYYYNNNNNSTTTTQTRDQVQSDVVLVNFPTLVAQIEGDQPCHHVIP*
>CsMLO15-JL
--MAAGAPGERTLQETPTWAVALVCSIFVIISVLIEHAIHSLGKFFKKRNKKAMIEALEK
IKAELMLLGFISLLLTVGTQYISKICIPAKFGDV-MLPCKGTKMDHD-------------
-----DDRRKLLSYDDDDHHHVIWRRALASSPDYCSTYGKVPLITYTGVHQLHIFIFVLA
VFHVLYSVITIALGKAKMKKWKVWESET-SSFEYQFTN-----DPERFRFTRQTSFVKRH
-SG-ISRTPGIRWIVAFFRQFFNSVT-KVDYMTMRHGFINAHFAPDA--KFDFCKYIKRS
MEDDFEKVVGISIPLWIFAVVFLLLNVYKWYTLTWLSFAPVIIVLLVGTKLELIVMEMAE
EIQDRTT--------------IVRGAPIVEPSNKFFWFNRPHWILLLIHFT-LFENAFQM
AYFLWTWYEFGITSCFHENLTAILIRVCLGIALQFLCSYITFPLYSLITQMGSHMKKTIF
EQQTANALTKWHKTAISARKKGERKGSMDMTSGTSSVGGFSVMMSSGENTPSQGSSPLHL
LHTHNKQNYYYNNNNNSTTTTQTRDQVQSDVVLVNFPTLVAQIEGDQPCHHVIP*
>CsMLO15-JLm
--MAAGAPGERTLQETPTWAVALVCSIFVIISVLIEHAIHSLGKFFKKRNKKAMIEALEK
IKAELMLLGFISLLLTVGTQYISKICIPAKFGDV-MLPCKGTKMDHD-------------
-----DDRRKLLSYDDDDHHHVIWRRALASSPDYCSTYGKVPLITYTGVHQLHIFIFVLA
VFHVLYSVITIALGKAKMKKWKVWESET-SSFEYQFTN-----DPERFRFTRQTSFVKRH
-SG-ISRTPGIRWIVAFFRQFFNSVT-KVDYMTMRHGFINAHFAPDA--KFDFCKYIKRS
MEDDFEKVVGISIPLWIFAVVFLLLNVYKWYTLTWLSFAPVIIVLLVGTKLELIVMEMAE
EIQDRTT--------------IVRGAPIVEPSNKFFWFNRPHWILLLIHFT-LFENAFQM
AYFLWTWYEFGITSCFHENLTAILIRVCLGIALQFLCSYITFPLYSLITQMGSHMKKTIF
EQQTANALTKWHKTAISARKKGERKGSMDMTSGTSSVGGFSVMMSSGENTPSQGSSPLHL
LHTHNKQNYYYNNNNNSTTTTQTRDQVQSDVVLVNFPTLVAQIEGDQPCHHVIP*
>CsMLO1-CBDRx
---MADLQEERSLEETPTWAVAVVVFVLIIISIIIEHVIHLIGKWLESKHKKALQQALEK
IKLELMLLGFISLLLTIFQDYIADICIPKSAANT-WHPCPYQNNEEK-------------
-------------------KAKESDKPKSKTIDYCSENGKVALVSKYGIHQLHIFIFVLA
LFHIIYCITTLAIGRTKMRKWKVWEDET-KKIEYIYSN-----DPERFRFTRDTSFGRRH
-LNIWSQSPISLWIVCFFRQFFGSVT-KVDYMTLRHGFVMAHLAPESETRFDFQKYISKS
LDEDFVVIVGITPVIWFVAVLFLLSNTYGIYSYLWLPFLPLIIILLVGTKLQVIITKMGL
SIQERGD--------------VVKGAPLVQPGDDLFWFGRPKLMLFLIHLV-LFQNAFQL
AFFAWSTYEFTLNTCFHEKIEDIIIRISMGILIQVLCSYVTLPLYALVTQMGSTMRPVIF
NDRVATALKNWHHSAKTKNKKHNRNSETNSPFSSRPATPTYGMSPVHLLQNYRSTATDGY
YGSPRMSNVENDYYEPEGTPSPNNGPATASEIQMNNYEVEKDISEEGHPMVQEQSSSSQQ
NEVKISLSHFSFRK*
>CsMLO1-PK_A
---MADLQEERSLEETPTWAVAVVVFVLIIISIIIEHVIHLIGKWLESKHKKALQEALEK
IKLELMLLGFISLLLTIFQDYIADICIPKSAANT-WHPCPYQNNEEK-------------
-------------------KAKESDKPKSKTIDYCSENGKVALVSKYGIHQLHIFIFVLA
LFHIIYCITTLAIGRTKMRKWKVWEDET-KKIEYIYSN-----DPERFRFTRDTSFGRRH
-LNIWSQSPISLWIVCFFRQFFGSVT-KVDYMTLRHGFVMAHLAPESETRFDFQKYISKS
LDQDFVVIVGITPVIWFVAVLFLLSNTYGIYSYLWLPFLPLIIILLVGTKLQVIITKMGL
SIQERGD--------------VVKGAPLVQPGDDLFWFGRPKLMLFLIHLV-LFQNAFQL
AFFAWSTYEFTLNTCFHEKIEDIIIRISMGILIQVLCSYVTLPLYALVTQMGSTMRPVIF
NDRVATALKNWHHSAKTKNKKHNRNSETNSPFSSRPATPTYGMSPVHLLQNYRSTATDGY
YGSPRMSNVENDYYEPEGTPSPNNGPATASEIQMNNYEVEKDISEEGHPMVQEQSSSSQQ
NEVKISLSHFSFRK*
>CsMLO1-PK_B_partial
------------------------------------------------------------
------------------------------------------------------------
------------------------------------------------------------
------------------------------------------------------------
--------------VCFFRQFFGSVT-KVDYMTLRHGFVMAHLAPESETRFDFQKYISKS
LDQDFVVIVGITPVIWFVAVLFLLSNTYGIYSYLWLPFLPLIIILLVGTKLQVIITKMGL
SIQERGD--------------VVKGAPLVQPGDDLFWFGRPKLMLFLIHLV-LFQNAFQL
AFFAWSTYEFTLNTCFHEKIEDIIIRISMGILIQVLCSYVTLPLYALVTQMGSTMRPVIF
NDRVATALKNWHHSAKTKNKKHNRNSETNSPFSSRPATPTYGMSPVHLLQNYRSTATDGY
YGSPRMSNVENDYYEPEGTPSPNNGPATASEIQMNNYEVEKDII-GGHPMVQEQSSSSQQ
NEVKISLSHFSFRK*
>CsMLO1-FN
---MADLQEERSLEETPTWAVAVVVFVLIIISIIIEHVIHLIGKWLESKHKKALQEALEK
IKLELMLLGFISLLLTIFQDYIADICIPKSAANT-WHPCPYQN-EEK-------------
-------------------KAKESDKPKSKTIDYCSENGKVALVSKYGIHQLHIFIFVLA
LFHIIYCITTLAIGRTKMRKWKVWEDET-KKIEYIYSN-----DPERFRFTRDTSFGRRH
-LNIWSQSPISLWIVCFFRQFFGSVT-KVDYMTLRHGFVMAHLAPESETRFDFQKYISKS
LDQDFVVIVGITPVIWFVAVLFLLSNTYGIYSYLWLPFLPLIIILLVGTKLQVIITKMGL
SIQERGD--------------VVKGAPLVQPGDDLFWFGRPKLMLFLIHLV-LFQNAFQL
AFFAWSTYEFTLNTCFHEKIEDIIIRISMGILIQVLCSYVTLPLYALVTQMGSTMRPVIF
NDRVATALKNWHHSAKTKNKKHNRNSETNSPFSSRPATPTYGMSPVHLLQNYRSTATDGY
YGSPRMSNVENDYYEPEGTPSPNNGPSAASEIQVNNYEVEKDISEEGQPMVQEPSSSSQQ
NEVKISLSHFSFRK*
>CsMLO1-JL_A
---MADLQEERSLEETPTWAVAVVVFVLIIISIIIEHVIHLIGKWLESKHKKALQEALEK
IKLELMLLGFISLLLTIFQDYIADICIPKSAANT-WHPCPYQNNEEK-------------
-------------------KAKESDKPKSKTIDYCSENGKVALVSKYGIHQLHIFIFVLA
LFHIIYCITTLAIGRTKMRKWKVWEDET-KKIEYIYSN-----DPERFRFTRDTSFGRRH
-LNIWSQSPISLWIVCFFRQFFGSVT-KVDYMTLRHGFVMAHLAPESETRFDFQKYISKS
LDQDFVVIVGITPVIWFVAVLFLLSNTYGIYSYLWLPFLPLIIILLVGTKLQVIITKMGL
SIQERGD--------------VVKGAPLVQPGDDLFWFGRPKLMLFLIHLV-LFQNAFQL
AFFAWSTYEFTLNTCFHEKIEDIIIRISMGILIQVLCSYVTLPLYALVTQMGSTMRPVIF
NDRVATALKNWHHSAKTKNKKHNRNSETNSPFSSRPATPTYGMSPVHLLQNYRSTATDGY
YGSPRMSNVENDYYEPEGTPSPNNGPATASEIQMNNYEVEKDISEEGHPMVQEQSSSSQQ
NEVKISLSHFSFRK*
>CsMLO1-JL_B
---MADLQEERSLEETPTWAVAVVVFVLIIISIIIEHVIHLIGKWLESKHKKALQEALEK
IKLELMLLGFISLLLTIFQDYIADICIPKSAANT-WHPCPYQNNEEK-------------
-------------------KAKESDKPKSKTIDYCSENGKVALVSKYGIHQLHIFIFVLA
LFHIIYCITTLAIGRTKMRKWKVWEDET-KKIEYIYSN-----DPERFRFTRDTSFGRRH
-LNIWSQSPISLWIVCFFRQFFGSVT-KVDYMTLRHGFVMAHLAPESETRFDFQKYISKS
LDEDFVVIVGITPVIWFVAVLFLLSNTYGIYSYLWLPFLPLIIILLVGTKLQVIITKMGL
SIQERGD--------------VVKGAPLVQPGDDLFWFGRPKLMLFLIHLV-LFQNAFQL
AFFAWSTYEFTLNTCFHEKIEDIIIRISMGILIQVLCSYVTLPLYALVTQMGSTMRPVIF
NDRVATALKNWHHSAKTKNKKHNRNSETNSPFSSRPATPTYGMSPVHLLQNYRSTATDGY
YGSPRMSNVENDYYEPEGTPSPNNGPATASEIQMNNYEVEKDISEEGHPMVQEQSSSSQQ
NEVKISLSHFSFRK*
>CsMLO1-JLm_A
---MADLQEERSLEETPTWAVAVVVFVLIIISIIIEHVIHLIEKWLESKHKKALQEALEK
IKLELMLLGFISLLLTIFQDYIADICIPKSAANT-WHPCQYQNNEEK-------------
-------------------KAKESDKTKSKTIDYCSENGKVALVSKYGIHQLHIFIFVLA
LFHIIYCITTLAIGRTKMRKWKVWEDET-KKIEYIYSN-----DPERFRFTRDTSFGRRH
-LNIWSQSPISLWIVCFFRQFFGSVT-KVDYMTLRHGFVMAHLAPESETRFDFQKYISKS
LDQDFVVIVGITPVIWFVAVLFLLSNTYGIYSYLWLPFLPLIIILLVGTKLQVIITKMGL
SIQERGD--------------VVKGAPLVQPGDDLFWFGRPKLMLFLIHLV-LFQNAFQL
AFFAWSTYEFTLNTCFHEKIEDIIIRISMGILIQVLCSYVTLPLYALVTQMGSTMRPVIF
NDRVATALKNWHHSAKTKNKKHNRNSETNSPFSSRPATPTYGMSPVHLLQNYRSTATDGY
YGSPRMSNVENDYYEPEGTPSPNNGPATASEIQMNNYEVEKDISEEGHPMVQEQSSSSQQ
NEVKISLSHFSFRK*
>CsMLO1-JLm_B
---MADLQEERSLEETPTWAVAVVVFVLIIISIIIEHVIHLIGKWLESKHKKALQEALEK
IKLELMLLGFISLLLTIFQDYIADICIPKSAANT-WHPCPYQNNEEK-------------
-------------------KAKESDKPKSKTIDYCSENGKVALVSKYGIHQLHIFIFVLA
LFHIIYCITTLAIGRTKMRKWKVWEDET-KKIEYIYSN-----DPERFRFTRDTSFGRRH
-LNIWSQSPISLWIVCFFRQFFGSVT-KVDYMTLRHGFVMAHLAPESETRFDFQKYISKS
LDEDFVVIVGITPVIWFVAVLFLLSNTYGIYSYLWLPFLPLIIILLVGTKLQVIITKMGL
SIQERGD--------------VVKGAPLVQPGDDLFWFGRPKLMLFLIHLV-LFQNAFQL
AFFAWSTYEFTLNTCFHEKIEDIIIRISMGILIQVLCSYVTLPLYALVTQMGSTMRPVIF
NDRVATALKNWHHSAKTKNKKHNRNSETNSPFSSRPATPTYGMSPVHLLQNYRSTATDGY
YGSPRMSNVENDYYEPEGTPSPNNGPATASEIQMNNYEVEKDISEEGHPMVQEQSSSSQQ
NEVKISLSHFSFRK*
>CsMLO4-CBDRx
---MAVASGGRSLEQTPTWAVAVVCLVLVFVSIIIEHIIHLIGKWFKKKHKRALYESLEK
IKSELMLLGFISLLLTVGQSPISNICISEKIGGT-WHPCNKEQEEKL-----NKGAEESD
VEHESNSRRLLAFLESGDGAASVRRILAAAGTDKCAEKGKVPFVSADGIHQLHIFIFVLA
VFHVLYCIMTMFLGRLKMGSWKHWEKET-KTAEYQFSH-----DPERFRFARDTSFGRRH
-LSFWTKHPFLIWIVCFFRQFVRSVP-KVDYLTLRHGFIMAHLAPQSHQKFDFQKYINRS
LEEDFKVVVGISPPIWFFAVVFLLFNTHGWYSYLWLPFIPLIVILLVGTKLQVIITKMGL
RIQERGE--------------VVKGVPVVQPGDDLFWFNRPRLILYLINFV-LFQNAFQL
AFFAWTWYEFGRKSCFHEHVEDVVIRITMGVLIQILCSYVTLPLYALVTQMGTSMKPTIF
NDKVAEALRNWHHSARKHIKHQNKAAGSVTPLSSRPTTPTHHMSPVHLLRHYRSEAADSL
QNSPRRSNFDGTTERWETDSPSPSHHHH-GRFATEGSSSHHNSNNNNKNKNQQIELGQIM
EQHHLHEDRFANELPPQTTTLRNQAATADDQSSAA-KVGPPPPHHEINIGHRDFSFERFE
RQPSV*
>CsMLO4-PK
---MAVASGGRSLEQTPTWAVAVVCLVLVFVSIIIEHIIHLIGKWFKKKHKRALYESLEK
IKSELMLLGFISLLLTVGQSPISNICISEKIGGT-WHPCNKEQEEKL-----NKGAEESD
VEHESNSRRLLAFLESGDGAASVRRILAAAGTDKCAEKGKVPFVSADGIHQLHIFIFVLA
VFHVLYCIMTMFLGRLKMGSWKHWEKET-KTAEYQFSH-----DPERFRFARDTSFGRRH
-LSFWTKHPFLIWIVCFFRQFVRSVP-KVDYLTLRHGFIMAHLAPQSHQKFDFQKYINRS
LEEDFKVVVGISPPIWFFAVVFLLFNTHGWYSYLWLPFIPLIVILLVGTKLQVIITKMGL
RIQERGE--------------VVKGVPVVQPGDDLFWFNRPRLILYLINFV-LFQNAFQL
AFFAWTWYEFGRKSCFHEHVEDVVIRITMGVLIQILCSYVTLPLYALVTQMGTSMKPTIF
NDKVAEALRNWHHSARKHIKHQNKAAGSVTPLSSRPTTPTHHMSPVHLLRPYRSEAADSL
QNSPRRSNFDGTTERWETDSPSPSHHHHHGRFATEGSSSHHNSNNNNKNKNQQIELGQIM
EQHHLHEDRFANELPPQTTTLRNQAV-ADDQSSAAAKVGPPPPHHEINIGHRDFSFERFE
RQPSV*
>CsMLO4-FN
---MAVASGGRSLEQTPTWAVAVVCLVLVFVSIIIEHIIHLIGKWFKKKHKRALYESLEK
IKSELMLLGFISLLLTVGQSPISNICISEKIGGT-WHPCNKEQEEKL-----NKGAEESD
VEHESNSRRLLAFLESGDGAASVRRILAAAGTDKCAEKGKVPFVSADGIHQLHIFIFVLA
VFHVLYCIMTMFLGRLKMGSWKHWEKET-KTAEYQFSH-----DPERFRFARDTSFGRRH
-LSFWTKHPFLIWIVCFFRQFVRSVP-KVDYLTLRHGFIMAHLAPQSHQKFDFQKYINRS
LEEDFKVVVGISPPIWFFAVVFLLFNTHGWYSYLWLPFIPLIVILLVGTKLQVIITKMGL
RIQERGE--------------VVKGVPVVQPGDDLFWFNRPRLILYLINFV-LFQNAFQL
AFFAWTWYEFGRKSCFHEHVEDVVIRITMGVLIQILCSYVTLPLYALVTQMGTSMKPTIF
NDKVAEALRNWHHSARKHIKHQNKAAGSVTPLSSRPTTPTHHMSPVHLLRHYRSEAADSL
QNSPRRSNFDGATERWETDSPSPSHHHH-GRFATEGSSSHH-SNNNNKNKNQQIELGQIM
EQHHLHGDRFANELPPQTTTLRNQAA-ADDQSAAA-QVR-PPPHHEINIGHRDFSFERFE
RQPSV*
>CsMLO4-JL
---MAVASGGRSLEQTPTWAVAVVCLVLVFVSIIIEHIIHLIGKWFKKKHKRALYESLEK
IKSELMLLGFISLLLTVGQSPISNICISEKIGGT-WHPCNKEQEEKL-----NKGAEESD
VEQESNSRRLLAFLESGDGAASVRRILAAAGTDKCAEKGKVPFVSADGIHQLHIFIFVLA
VFHVLYCIMTMFLGRLKMGSWKHWEKET-KTAEYQFSH-----DPERFRFARDTSFGRRH
-LSFWTKHPFLIWIVCFFRQFVRSVP-KVDYLTLRHGFIMAHLAPQSHQKFDFQKYINRS
LEEDFKVVVGISPPIWFFAVVFLLFNTHGWYSYLWLPFIPLIVILLVGTKLQVIITKMGL
RIQERGE--------------VVKGVPVVQPGDDLFWFNRPRLILYLINFV-LFQNAFQL
AFFAWTWYEFGRKSCFHEHVEDVVIRITMGVLIQILCSYVTLPLYALVTQMGTSMKPTIF
NDKVAEALRNWHHSARKHIKHQNKAAGSVTPLSSRPTTPTHHMSPVHLLRHYRSEAADSL
QNSPRRSNFDGTTERWETDSPSPSHHHH-GRFATEGSSSHHNSNNNNKNKNQQIELGQIM
EQHHLHEDRFANELPPQTTTLRNQAATADDQSSAA-KVGPPPPHHEINIGHRDFSFERFE
RQPSV*
>CsMLO4-JLm
---MAVASGGRSLEQTPTWAVAVVCLVLVFVSIIIEHIIHLIGKWFKKKHKRALYESLEK
IKSELMLLGFISLLLTVGQSPISNICISEKIGGT-WHPCNKEQEEKL-----NKGAEESD
VEQESNSRRLLAFLESGDGAASVRRILAAAGTDKCAEKGKVPFVSADGIHQLHIFIFVLA
VFHVLYCIMTMFLGRLKMGSWKHWEKET-KTAEYQFSH-----DPERFRFARDTSFGRRH
-LSFWTKHPFLIWIVCFFRQFVRSVP-KVDYLTLRHGFIMAHLAPQSHQKFDFQKYINRS
LEEDFKVVVGISPPIWFFAVVFLLFNTHGWYSYLWLPFIPLIVILLVGTKLQVIITKMGL
RIQERGE--------------VVKGVPVVQPGDDLFWFNRPRLILYLINFV-LFQNAFQL
AFFAWTWYEFGRKSCFHEHVEDVVIRITMGVLIQILCSYVTLPLYALVTQMGTSMKPTIF
NDKVAEALRNWHHSARKHIKHQNKAAGSVTPLSSRPTTPTHHMSPVHLLRHYRSEAADSL
QNSPRRSNFDGTTERWETDSPSPSHHHH-GRFATEGSSSHHNSNNNNKNKNQQIELGQIM
EQHHLHEDRFANELPPQTTTLRNQAATADDQSSAA-KVGPPPPHHEINIGHRDFSFERFE
RQPSV*
>CsMLO3-CBDRx
----MAPHESRSLQYTPTWAVATVCLVFISISIFIEQLIHILCTWLKRNRKTALYEAVEK
LKSVLILLGLMSLFLAVTQRPISKFCIPTKLAYT-MLPCRNSVHTKTIKSIGVLLHSNSF
NTINTNTFFEDFHEFEPQMGRRLGEDDESSLADYCESQGKTSFISQGGMNQLNYFIFVLA
MMQIVYSVLTMALGRAKMRRWEAWEKET-QTVEYQVAN-----DPFRFRYTRQTTFARRH
MSSCTPTSSMLLWIICFFRQFFNSVA-KVDYLTLRHGFISAHLTSTTNNSFNFQKYIERS
LEDDFKVVVGISPPMWLLVVVFMLVDVHGWHVYLWVSFIPLLIVVVLGAKLGVIVARMAH
TLDEKDN--------------VIMGSPLVQPNDNLFWFAQPKFVLTLLHLT-LFMNSFEL
AFFVWVTWQFGISSCYHEHTLIIITRVVLAVTVQVMCSYITLPLYALVTQMGSNFKSAVL
EEHTVKAIKQWHSEVKEKRKRNQTSQHELSSTTTTTVNTMDHHNTNTNSNNTSPQHLLSH
HNRSPTFADQLQRFPIDHHHHHTTTHDEIVEEQK*
>CsMLO3-PK
----MAPHESRSLQYTPTWAVATVCLVFISISIFIEQLIHILCTWLKRNRKTALYEAVEK
LKSVLILLGLMSLFLAVTQRPISKFCIPTKLAYT-MLPCRNSVHTKTIKSIGVLLHSNSF
NTINTNTFFEDFHEFEPQMGRRLGEDDESSLADYCESQGKTSFISQGGMNQLNYFIFVLA
MMQIVYSVLTMALGRAKMRRWEAWEKET-QTVEYQVAN-----DPFRFRYTRQTTFARRH
MSSCTPTSSMLLWIICFFRQFFNSVA-KVDYLTLRHGFISAHLTSTTNNSFNFQKYIERS
LEDDFKVVVGISPPMWLLVVVFMLVDVHGWHVYLWVSFIPLLIVVVLGAKLGVIVARMAH
RLDEKDN--------------VIMGSPLVQPNDNLFWFAQPKFVLTLLHLT-LFMNSFEL
AFFVWVTWQFGISSCYHEHTLIIITRVVLAVTVQVMCSYITLPLYALVTQMGSNFKSAVL
EEHTVKAIKQWHSEVKEKRKRNQTSQHELSSTTTTTVNTMDHHNTN--SNNTSPQHLLSH
HNRSPTFADQLQRFPIDHHHHHTTTHDEIVEEQK*
>CsMLO3-FN_A
----MAPHESRSLQYTPTWAVATVCLVFISISIFIEQLIHILGTWLKRNRKTALYEAVEK
LKSVLILLGLMSLFLAVTQRPISKFCIPTKLAYT-MLPCRNSVHTKTIKSIGVLLHSNSF
NT-NTNTFFEDFHEFEPEMGRRLEEDDESSLADYCESQGKTSFISQGGMNQLNYFIFVLA
MMQIVYSVLTMALGRAKMRRWEAWEKET-QTVEYQVAN-----DPFRFRYTRQTTFARRH
MSSCTPTSSMLLWIICFFRQFFNSVA-KVDYLTLRHGFISAHLTSTTNNSFNFQKYIERS
LEDDFKVVVGISPPMWLLVVVFMLVDVHGWHVYLWVSFIPLLIVVVLGAKLGVIVARMAH
RLDEKDN--------------VIMGSPLVQPNDNLFWFAQPKFVLTLLHLT-LFMNSFEL
AFFVWVTWQFGISSCYHEHTLIIITRVVLAVTVQVMCSYITLPLYALVTQMGSNFKSAVL
EEHTVKAIKQWHSEVKEKRKRNQTSQHELSSTTTTTVNTMDHHNTN--SNNTSPQHLLSH
HNRSPTFADQLQRFPIDHHHHHTTTHDEIVEEQK*
>CsMLO3-FN_B_partial
----MAPHESRSLQYTPTWAVATVCLVFISISIFIEQLIHILGTWLKRNRKTALYEAVEK
LKSVLILLGLMSLFLAVTQRPISKFCIPTKLAYT-MLPCRNSVHTKTIKSIGVLLHSNSF
NT-NTNTFFEDFHEFEPEMGRRLEEDDESSLADYCESQGKTSFISQGGMNQLNYFIFVLA
MMQIVYSVLTMALGRAKMRRWEAWEKET-QTVEYQVAN-----DPFRFRYTRQTTFARRH
MSSYTPTSSMLLWIICFFRQFFNSVA-KVDYLTLRHGFISAHLTSTTNNSFNFQKYIERS
LEDDFKVVVGISPPMWLLVVVFMLVDVHGWHVYLWVSFIPLLIVVVLGAKLGVIVARMAH
RLDEKDN--------------VIMGSPLVQPNDNLFWFAQPKFVLTLLHLT-LFMNSFD
>CsMLO3-JL
----MAPHESRSLQDTPTWAVATVCLVFISISIFIEQLIHILCTWLKRNRKTALYEAVEK
LKSVLILLGLMSLFLAVTQRPISKFCIPTKLAYT-MLPCRNSVHTKTIKSIGVLLHSNSF
NTINTNTFFEDFHEFEPQMGRRLGEDDESSLADYCESQGKTSFISQGGMNQLNYFIFVLA
MMQIVYSVLTMALGRAKMRRWEAWEKET-QTVEYQVAN-----DPFRFRYTRQTTFARRH
MSSCTPTSSMLLWIICFFRQFFNSVA-KVDYLTLRHGFISAHLTSTTNNSFNFQKYIERS
LEDDFKVVVGISPPMWLLVVVFMLVDVHGWHVYLWVSFIPLLIVVVLGAKLGVIVARMAH
RLDEKDN--------------VIMGSPLVQPNDNLFWFAQPKFVLTLLHLT-LFMNSFEL
AFFVWVTWQFGISSCYHEHTLIIITRVVLAVTVQVMCSYITLPLYALVTQMGSNFKSAVL
EEHTVKAIKQWHSEVKEKRKRNQTSQHELSSTTTTTVNTMDHHNTN--SNNTSPQHLLSH
HNRSPTFADQLQRFPIDHHHHHTTTHDEIVEEQK*
>CsMLO3-JLm
----MAPHESRSLQDTPTWAVATVCLVFISISIFIEQLIHILCTWLKRNRKTALYEAVEK
LKSVLILLGLMSLFLAVTQRPISKFCIPTKLAYT-MLPCRNSVHTKTIKSIGVLLHSNSF
NTINTNTFFEDFHEFEPQMGRRLGEDDESSLADYCESQGKTSFISQGGMNQLNYFIFVLA
MMQIVYSVLTMALGRAKMRRWEAWEKET-QTVEYQVAN-----DPFRFRYTRQTTFARRH
MSSCTPTSSMLLWIICFFRQFFNSVA-KVDYLTLRHGFISAHLTSTTNNSFNFQKYIERS
LEDDFKVVVGISPPMWLLVVVFMLVDVHGWHVYLWVSFIPLLIVVVLGAKLGVIVARMAH
RLDEKDN--------------VIMGSPLVQPNDNLFWFAQPKFVLTLLHLT-LFMNSFEL
AFFVWVTWQFGISSCYHEHTLIIITRVVLAVTVQVMCSYITLPLYALVTQMGSNFKSAVL
EEHTVKAIKQWHSEVKEKRKRNQTSQHELSSTTTTTVNTMDHHNTN--SNNTSPQHLLSH
HNRSPTFADQLQRFPIDHHHHHTTTHDEIVEEQK*
>CsMLO5-CBDRx
--MAAGDGSAISLEHTPTWALAVVIFGFISTSLLIEHSIHTLSQWLKRHKKTALQGAVEK
LQSELMLLGFISLLLAITQDYISKICIPASVADT-MLPCPKHDPLTP-------------
--------TTSSQKYQLITRQLLAQKSDEVSADSCTAQGKVALVSNEAIHQLHIFIFVLA
AMQIVYSTLTMALGRVKMKRWKAWEKET-QTTEYLVAN-----DPYRFRFTRQTTFGRRH
MNNCTETSSILLWIKCFFRQFSNSVA-KVDYLTLRHGFIEAHLSARHD-SFNFQQYIERS
LEEDFRIVVGISPPMWFLVVILLLVDVHGWHVYSWLSYVPILIVLVLGTKLEVIVARMAL
QMKEQNN-------------NVIIGAPLVKPNDNLFWFGKPKFVLTLLHYT-LFVNAFEL
AFFIWVSIQFGVDSCYHVHNAILVTRVVLAVTVQIVCSYFTLPLYALVTQMGSEFKNKVV
EEQLGVIIKQWLTEVRNRRRKQQEQSIQFFSTLSSEWSPRLSGATTEVLPIPLNKCPRRE
IIEEDHHLHCQQAAAQQQLER*
>CsMLO5-PK_A_partial
--MAAGDGSAISLEHTPTWALAVVIFGFISTSLLIEHSIHTLSQWLKRHKKTALQGAVEK
LQSELMLLGFISLLLAITQDYISKICIPASVADT-MLPCPKHDPLTP-------------
--------TTSSRKYQLITRQLLAQKSDEVSADSCTVQGKVALVSNEAIHQLHIFIFVLA
AMQIVYSTLTMALGRVKMKRWKAWEKET-QTTEYLVAN-----DPYRFRFTRQTTFGRRH
MNNCTETSSILLWIKCFFRQFSNSVA-KVDYLTLRHGFIEAHLSARHD-SFNFQQYIERS
LEEDFRIVVGISPPMWFLVVILLLVDVHGWHVYSWLSYVPILIVLVLGTKLEVIVARMAL
QMKEQNN-------------NVIIGAPLVKPNDNLFWFGKPKFVLTLLHYT-LFVNAFEL
AFFIWVS
>CsMLO5-PK_B
--MAAGDGSAISLEHTPTWALAVVIFGFISTSLLIEHSIHTLSQWLKRHKKTALQGAVEK
LQSELMLLGFISLLLAITQDYISKICIPASVADT-MLPCPKHDPLTP-------------
--------TTSSQKYQLITRQLLAQKSDEVSADSCTVQGKVALVSNEAIHQLHIFIFVLA
AMQIVYSTLTMALGRVKMKRWKAWEKET-QTTEYLVAN-----DPYRFRFTRQTTFGRRH
MNNCTETSSILLWIKCFFRQFSNSVA-KVDYLTLRHGFIEAHLSARHD-SFNFQQYIERS
LEEDFRIVVGISPPMWFLVVILLLVDVHGWHVYSWLSYVPILIVLVLGTKLEVIVARMAL
QMKEQNN-------------NVIIGAPLVKPNDNLFWFGKPKFVLTLLHYT-LFVNAFEL
AFFIWVSIQFGVDSCYHVHNAILVTRVVLAVTVQIVCSYFTLPLYALVTQMGSEFKNKVV
EEQLGVIIKQWLTEVRDRRRKQQEQSIQFFSTLSSEWSPRLSGATTEVLPIPLNKSPRRE
IIEEDHHLHCQQAAAQQQLER*
>CsMLO5-FN
--MAAGDGSAISLEHTPTWALAVVIFGFISTSLLIEHSIHTLSQWLKRHKKTALQGAVEK
LQSELMLLGFISLLLAITQDYISKICIPASVADT-MLPCPKHDPLTP-------------
--------TTSSQKYQLITRQLLAQKSDEVSADSCTVQGKVALVSNEAIHQLHIFIFVLA
AMQIVYSTLTMALGRVKMKRWKAWEKET-QTTEYLVAN-----DPYRFRFTRQTTFGRRH
MNNCTETSSILLWIKCFFRQFSNSVA-KVDYLTLRHGFIEAHLSARHD-SFNFQQYIERS
LEEDFRIVVGISPPMWFLVVILLLVDVHGWHVYSWLSYVPILIVLVLGTKLEVIVARMAL
QMKEQNN-------------NVIIGAPLVKPNDNLFWFGKPKFVLTLLHYT-LFVNAFEL
AFFIWVSIQFGVDSCYHVHNAILVTRVVLAVTVQIVCSYFTLPLYALVTQMGSEFKNKVV
EEQLGVIIKQWLTEVRNRRRKQQEQSIQFFSTLSSEWSPRLSGATTEVLPIPLNKSPRRE
IIKEDHHLHCQQAAAQQQLER*
>CsMLO5-JL
--MAAGDGSAISLEHTPTWALAVVIFGFISTSLLIEHSIHTLSQWLKRHKKTALQGAVEK
LQSELMLLGFISLLLAITQDYISKICIPASVADT-MLPCPKHDPLTP-------------
--------TTSSQKYQLITRQLLAQKSDEVSADSCTAQGKVALVSNEAIHQLHIFIFVLA
AMQIVYSTLTMALGRVKMKRWKAWEKET-QTTEYLVAN-----DPYRFRFTRQTTFGRRH
MNNCTETSSILLWIKCFFRQFSNSVA-KVDYLTLRHGFIEAHLSARHD-SFNFQQYIERS
LEEDFRIVVGISPPMWFLVVILLLVDVHGWHVYSWLSYVPILIVLVLGTKLEVIVARMAL
QMKEQNN-------------NVIIGAPLVKPNDNLFWFGKPKFVLTLLHYT-LFVNAFEL
AFFIWVSIQFGVDSCYHVHNAILVTRVVLAVTVQIVCSYFTLPLYALVTQMGSEFKNKVV
EEQLGVIIKQWLTEVRNRRRKQQEQSIQFFSTLSSEWSPRLSGATTEVLPIPLNKCPRRE
IIEEDHHLHCQQAAAQQQLER*
>CsMLO5-JLm
--MAAGDGSAISLEHTPTWALAVVIFGFISTSLLIEHSIHTLSQWLKRHKKTALQGAVEK
LQSELMLLGFISLLLAITQDYISKICIPASVADT-MLPCPKHDPLTP-------------
--------TTSSQKYQLITRQLLAQKSDEVSADSCTVQGKVALVSNEAIHQLHIFIFVLA
AMQIVYSTLTMALGRVKMKRWKAWEKET-QTTEYLVAN-----DPYRFRFTRQTTFGRRH
MNNCTETSSILLWIKCFFRQFSNSVA-KVDYLTLRHGFIEAHLSARHD-SFNFQQYIERS
LEEDFRIVVGISPPMWFLVVILLLVDVHGWHVYSWLSYVPILIVLVLGTKLEVIVARMAL
QMKEQNN-------------NVIIGAPLVKPNDNLFWFGKPKFVLTLLHYT-LFVNAFEL
AFFIWVSIQFGVDSCYHVHNAILVTRVVLAVTVQIVCSYFTLPLYALVTQMGSEFKNKVV
EEQLGAIIKQWLTEVRKRRRKQQEQSIQFCSTLSSEWSPRLSGATAEVLPIPLNKSPRRE
IIEEDHHLHCQQAAQQQQLER*
>CsMLO10-CBDRx
MAEEDSTTTEATLERTPTWAVATVCFVLILVSIIIEHLLHRLAKFLNKRRKKSLLEALDK
IKSELMLLGFVSLFLTISEKTIANICIPESVGHT-FLPCGTQMSTDV-------------
-----------------------------EEEAKCAQQDKVSLLSRNGVRQLQYLIFVLA
VSHVFSCVLTFGFGIAKMMRWEAWEAET-RTLDYQFSN-----DPRRFKLIHQTSFGKRH
-LHYWSQHRILRWPICFLRQFYKSVS-KVDYLTLRHGFIMAHFDEGT--NFDFQKYIRRA
LENDFRVVVGINWWIWIFSVLFLFFNAHSFHNHLWLPIIPLVMLLIVGTNLQSIITKMSL
DGHDKSE--------------VVRGTFLVRPSDHFFWLGRPRLLLHLMHFI-LFQNSFQL
AFFAWTWYKFGLRSCFHKETENIVIKLAMGLSIQILCGYVTLPLYALVTQMGSSMRTAVF
TEFVVKGLKKWKGRAKKNLGTRNTKWHMHSPPKSLEANNNSQDIFSMDTSLSFSTLDHAS
FSIDVDDSIAGEIMSEDNLRPINENVSQNNDNDDDDGDDDDDDYDRKKISSFDGFRSYTD
TRL*
>CsMLO10-PK
MAEEDSTTTEATLERTPTWAVATVCFVLILVSIIIEHLLHRLAKFLNKRRKKSLLEALDK
IKSELMLLGFVSLFLTISEKTIANICIPESVGHT-FLPCGTQMSTDV-------------
-----------------------------EEEAKCAQQDKVSLLSRNGVRQLQYLIFVLA
VSHVFSCVLTFGFGIAKMMRWEAWEAET-RTLDYQFSN-----DPRRFKLIHQTSFGKRH
-LHYWSQHRILRWPICFLRQFYKSVS-KVDYLTLRHGFIMAHFDEGT--NFDFQKYIRRA
LENDFRVVVGINWWIWIFSVLFLFFNAHSFHNHLWLPIIPLVMLLIVGTNLQSIITKMSL
DGHDKSE--------------VVRGTFLVRPSDHFFWLGRPRLLLHLMHFI-LFQNSFQL
AFFAWTWYKFGLRSCFHKETENIVIKLAMGLSIQILCGYVTLPLYALVTQMGSSMRTAVF
TEFVVKGLKKWKGRAKKNLGTRNTKWHMHSPPKSLEANNNSQDIFSMDTSLSFSTLDHAS
FSIDVDDSIAGEIMSEDNLRPINENVSQNNDNDDDDGDDDDDDYDRKKISSFDGFRSYTD
TRL*
>CsMLO10-FN_A_partial
MAEEDSTTTEATLERTPTWAVATVCFVLILVSIIIEHLLHRLAKFLNKRRKKSLLEALDK
IKSELMLLGFVSLFLTISENTIANICIPENVGHT-FLPCGTQISTDV-------------
-----------------------------EEETKCAQQDKVSLLSRNGVRQLQYLIFVLA
VSHVFSCVLTFGLGIAKMMRWEAWEAET-RTLDYKFSN-----DPRRVKLIHQTSFGKRH
-LHYWSHHRILRWPICFLRQFYKSVS-KVDYLTLRHGFIS
>CsMLO10-FN_B
MAEEDSTTTEATLERTPTWAVATVCFVLILVSIIIEHLLHRLAKFLNKRRKKSLLEALDK
IKSELMLLGFVSLFLTISEKTIANICIPESVGHT-FLPCGTQMSTDV-------------
-----------------------------EEEAKCAQQDKVSLLSRNGVRQLQYLIFVLA
VSHVFSCVLTFGFGIAKMMRWEAWEAET-RTLDYQFSN-----DPRRFKLIHQTSFGKRH
-LHYWSQHRILRWPICFLRQFYKSVS-KVDYLTLRHGFISAHFDEGT--NFDFQKYIRRA
LENDFRVVVGINWWIWIFSVLFLFFNAHSFHNHLWLPIIPLVMLLVVGTNLQSIITKMSL
DGHDKSE--------------VVRGTFLVRPSDHFFWLGRPRLLLHLMHFI-LFQNSFQL
AFFAWTWYKFGLRSCFHKETENIVIKLAMGLSIQILCGYVTLPLYALVTQMGSSMRTAVF
TEFVVKGLKKWKGRAKKNLGTRNTKWHMHSPPKSLEANNNSQDIFSMDTSLSFSTLDHAS
FSIDVDDSIAGEIMSEDNLRPINENVSQNNDNDDDDGDDDDDDYDRKKISSFDGFRSYTD
TRL*
>CsMLO10-JL_A
MAEEDSTTTEATLERTPTWAVATVCFVLILVSIIIEHLLHRLAKFLNKRRKKSLLEALDK
IKSELMLLGFVSLFLTISEKTIANICIPESVGHT-FLPCGTQMSTDV-------------
-----------------------------EEEAKCAQQDKVSLLSRNGVRQLQYLIFVLA
VSHVFSCVLTFGFGIAKMMRWEAWEAET-RTLDYQFSN-----DPRRFKLIHQTSFGKRH
-LHYWSQHRILRWPICFLRQFYKSVS-KVDYLTLRHGFISAHFDEGT--NFDFQKYIRRA
LENDFRVVVGINWWIWIFSVLFLFFNAHSFHNHLWLPIIPLVMLLVVGTNLQSIITKMSL
DGHDKSE--------------VVRGTFLVRPSDHFFWLGRPRLLLHLMHFI-LFQNSFQL
AFFAWTWYKFGLRSCFHKETENIVIKLAMGLSIQILCGYVTLPLYALVTQMGSSMRTAVF
TEFVVKGLKKWKGRAKKNLGTRNTKWHMHSPPKSLEANNNSQDIFSMDTSLSFSTLDHAS
FSIDVDDSIAGEIMSEDNLRPINENVSQNNDNDDDDGDDDDDDYDRKKISSFDGFRSYTD
TRL*
>CsMLO10-JL_B
MAEEDSTTTEATLERTPTWAVATVCFVLILVSIIIEHLLHRLAKFLNKRRKKSLLEALDK
IKSELMLLGFVSLFLTISEKTIANICIPENVGHT-FLPCGTRISTDV-------------
-----------------------------EEEAKCAEQDKVSLLSRNGVRQLQYLIFVLA
VSHVFSCVLTFGFGIAKMMRWEAWEAET-RTLDYQFSN-----DPRRFKLIHQTSFGKRH
-LHYWSHHRILRWPICFLRQFYKSVS-KVDYLTLRHGFISAHFDEGT--NFDFQKYIRRA
LENDFRVVVGINWWIWIFSVLFLFFNAHSFHNHLWLPIIPLVMLLVVGTNLQSIITKMSL
DGHDKSE--------------VVRGTFLVRPSDHFFWLGRPRLLLHLMHFI-LFQNSFQL
AFFAWTWYKFGLRSCFHKETENIVIKLAMGLSIQILCGYVTLPLYALVTQMGSSMRTAVF
TEFVVKGLKKWKGRAKKNLGTRNTKWHMHSPPKSLEANNNSQDIFSMDTSLSFSTLDHAS
FSIDVDDSIAGEIMSEDNLRPINENVSQNNDNDDDDGDDDDDDYDRKKISSFDGFRSYTD
TRL*
>CsMLO10-JLm
MAEEDSTTTEATLERTPTWAVATVCFVLILVSIIIEHLLHRLAKFLNKRRKKSLLEALDK
IKSELMLLGFVSLFLTISEKTIANICIPESVGHT-FLPCGTQMSTDV-------------
-----------------------------EEEAKCAQQDKVSLLSRNGVRQLQYLIFVLA
VSHVFSCVLTFGFGIAKMMRWEAWEAET-RTLDYQFSN-----DPRRFKLIHQTSFGKRH
-LHYWSQHRILRWPICFLRQFYKSVS-KVDYLTLRHGFISAHFDEGT--NFDFQKYIRRA
LENDFRVVVGINWWIWIFSVLFLFFNAHSFHNHLWLPIIPLVMLLVVGTNLQSIITKMSL
DGHDKSE--------------VVRGTFLVRPSDHFFWLGRPRLLLHLMHFI-LFQNSFQL
AFFAWTWYKFGLRSCFHKETENIVIKLAMGLSIQILCGYVTLPLYALVTQMGSSMRTAVF
TEFVVKGLKKWKGRAKKNLGTRNTKWHMHSPPKSLEANNNSQDIFSMDTSLSFSTLDHAS
FSIDVDDSIAGEIMSEDNLRPINENVSQNNDNDDDDGDDDDDDYDRKKISSFDGFRSYTD
TRL*
>CsMLO11-CBDRx
----MGDNNSGSLEHTPTWAISIFALFFFFVSFAIDGGLHCLNKFLRKRKRKSLNRALEK
FKTEMMKMGLISLLLTVSEVPISKICISQTLANS-FLPCENPSDESA-------------
----TTAEYDQLSNSKSNNSTTFFTDAISTNENYCDSKGKVSLISRDGVFQLNIFVSVLA
VSHVLYCLVTMFLGMAKMRKWKAWESET-QTLEYQIAN-----DPRRFQYSDETTFGKRH
-LKFWSKYPVLLGPVCLVRQFIGSAISKADYFTLRNGFITANFAEGS--NFNFQKFLARA
YDNDFEQVVGVRLWIWIFSILFIFFSAHVFYNHYWLPFIPLGIALMVGAKLQVIITKMCV
ETHKENP--------------VIRGSFIVKPNDDLFWFGRPHWLLHLIQFI-LIQNSFQL
AFFTWTWFEYGQKSCFHRETEDLTITISMGVIVQLLCGYVTLPLYALVTQMGSGMKRAVF
TESVAKGLRRWLKNARRNAWKNSSTSSPRRSSISLQSDTTDASVSEEQIMYKHIRSRSAE
ITEAETTTTTTTTTTTTT---PCELMVVTDHIEEEEEEEMNHSNNNDNPKMVTRGIYDGE
ISFGSSWKKVEIRQDSGEITSIAEEEDASVMF*
>CsMLO11-PK
----MGDNNSGSLEHTPTWAISIFALFFFFVSFAIDGGLHCLNKFLRKRKRKSLNRALEK
FKTEMMKMGLISLLLTVSEVPISKICISQTSANS-FLPCENPSDESA-------------
----TTAEYDQLSNYKSNNSTTFFTDAISTNENYCDSKGKVSLISRDGVFQLNIFVSVLA
VSHVLYCLVTMFLGMAKMRKWKAWESET-QTLEYQIAN-----DPRRFQYSDETTFGKRH
-LKFWSKYPVLLGPVCLVRQFIGSAISKADYFTLRNGFITANFAEGS--NFNFQKFLARA
YDNDFEQVVGVRLWIWIFSILFIFFSAHVFYNHYWLPFIPLGIALMVGAKLQVIITKMCV
ETHKENP--------------VIRGSFIVKPNDDLFWFGRPHWLLHLIQFI-LIQNSFQL
AFFTWTWFEYGQKSCFHRETEDLTITISMGVIVQLLCGYVTLPLYALVTQMGSGMKRAVF
TESVAKGLRRWLKNARRNAWKNSSTSSPRRSSISLQSDTTDASVSEEQIMYKHIRSRSAE
ITEAETTTTTTTTTTTTT---PCELMVVTDHIEEEEEEEMNHSNNNDNPKMVTRGIYDGE
ISFGSSWKKVEIRQDSGEITSIAEEEDASVMF*
>CsMLO11-FN
----MGDNNSGSLEHTPTWAISIFALFFFFVSFAIDGGLHCLNKFLRKRKRKSLNRALEK
FKTEMMKMGLISLLLTVSEVPISKICISQTLANS-FLPCENPSDESA-------------
----TTAEYDQLSNSKSNNSTTFFTDAISTNENYCDSKGKVSLISRDGVFQLNIFVSVLA
VSHVLYCLVTMFLGMAKMRKWKAWEGET-QTLEYQIAN-----DPRRFQYSDETTFGKRH
-LKFWSKYPVLLGPVCLVRQFIGSAISKADYFTLRNGFITANFAEGS--NFNFQKFLARA
YDNDFEQVVGVRLWIWIFSILFIFFSAHVFYNHYWLPFIPLGIALMVGAKLQVIITKMCV
ETHKENP--------------VIRGSFIVKPNDDLFWFGRPHWLLHLIQFI-LIQNSFQL
AFFTWTWFEYGQKSCFHRETEDLTITISMGVIVQLLCGYVTLPLYALVTQMGSGMKRAVF
TESVAKGLRRWLKNARRNAWKNSSTSSPRRSSISLHSDTTDVSVSEEQIMYKHIRSRSAE
ITEAETTTTTTTTTTTTTTTTPCELMVVTDHIEEDE---MNHSNNNDNPKMVTRGIYDGE
ISFGSSWKKVEIRQDSGEITSIAEEEDASVMF*
>CsMLO11-JL
----MGDNNSGSLEHTPTWAISIFALFFFFVSFAIDGGLHCLNKFLRKRKRKSLNRALEK
FKTEMMKMGLISLLLTVSEVPISKICISQTLVNS-FLPCENPSDESA-------------
----TTAEYDQLSNYKSNNSTTFFTDAISTNENYCDSKGKVSLISRDGVFQLNIFVSVLA
VSHVLYCLVTMFLGMAKMRKWKAWESET-QTLEYQIAN-----DPRRFQYSDETTFGKRH
-LKFWSKYPVLLGPVCLVRQFIGSAISKADYFTLRNGFITANFAEGS--NFNFQKFLARA
YDNDFEQVVGVRLWIWIFSILFIFFSAHVFYNHYWLPFIPLGIALMVGAKLQVIITKMCV
ETHKENP--------------VIRGSFIVKPNDDLFWFGRPHWLLHLIQFI-LIQNSFQL
AFFTWTWFEYGQKSCFHRETEDLTITISMGVIVQLLCGYVTLPLYALVTQMGSGMKRAVF
TESVAKGLRRWLKNARRNAWKNSSTSSPRRSSISLQSDTTDASVSEEQIMYKHIRSRSAE
ITEAETTTTTTTTTTTTT---PCELMVVTDHIEEEEEEEMNHSNNNDNPKMVTRGIYDGE
ISFGSSWKKVEIRQDSGEITSIAEEEDASVMF*
>CsMLO11-JLm
----MGDNNSGSLEHTPTWAISIFALFFFFVSFAIDGGLHCLNKFLRKRKRKSLNRALEK
FKTEMMKMGLISLLLTVSEVPISKICISQTLVNS-FLPCENPSDESA-------------
----TTAEYDQLSNYKSNNSTTFFTDAISTNENYCDSKGKVSLISRDGVFQLNIFVSVLA
VSHVLYCLVTMFLGMAKMRKWKAWESET-QTLEYQIAN-----DPRRFQYSDETTFGKRH
-LKFWSKYPVLLGPVCLVRQFIGSAISKADYFTLRNGFITANFAEGS--NFNFQKFLARA
YDNDFEQVVGVRLWIWIFSILFIFFSAHVFYNHYWLPFIPLGIALMVGAKLQVIITKMCV
ETHKENP--------------VIRGSFIVKPNDDLFWFGRPHWLLHLIQFI-LIQNSFQL
AFFTWTWFEYGQKSCFHRETEDLTITISMGVIVQLLCGYVTLPLYALVTQMGSGMKRAVF
TESVAKGLRRWLKNARRNAWKNSSTSSPRRSSISLQSDTTDASVSEEQIMYKHIRSRSAE
ITEAETTTTTTTTTTTTT---PCELMVVTDHIEEEEEEEMNHSNNNDNPKMVTRGIYDGE
ISFGSSWKKVEIRQDSGEITSIAEEEDASVMF*
