# Supplementary material for: Genome-Wide Characterization of the MLO Gene Family in Cannabis sativa Reveals Two Genes as Strong Candidates for Powdery Mildew Susceptibility
Source: Front Plant Sci. 2021 Sep 13;12:729261. doi: 10.3389/fpls.2021.729261 (PMC8475652; doi:10.3389/fpls.2021.729261)
Supplement: Supplementary File 4 — Python and Bash scripts used to parse SNP data and RNA-seq results (archive file). [file Data_Sheet_4.ZIP]

Archive with 8 entries (7 files):
- MLO_scripts/
- __MACOSX/._MLO_scripts
- MLO_scripts/extract.info_SNPs.py
- __MACOSX/MLO_scripts/._extract.info_SNPs.py
- MLO_scripts/MLO-SNPs.filtering_getting_GT.sh
- __MACOSX/MLO_scripts/._MLO-SNPs.filtering_getting_GT.sh
- MLO_scripts/get.up_down_stream.genes.py
- __MACOSX/MLO_scripts/._get.up_down_stream.genes.py
