# Supplementary material for: Genome-Wide Characterization of the MLO Gene Family in Cannabis sativa Reveals Two Genes as Strong Candidates for Powdery Mildew Susceptibility
Source: Front Plant Sci. 2021 Sep 13;12:729261. doi: 10.3389/fpls.2021.729261 (PMC8475652; doi:10.3389/fpls.2021.729261)
Supplement: Supplementary File 4 — Python and Bash scripts used to parse SNP data and RNA-seq results (archive file). [file Data_Sheet_4.ZIP › MLO_scripts/extract.info_SNPs.py]

#!/usr/bin/env python
"""
\033[1mDESCRIPTION\033[0m
    Takes a set of SNP positions in an input file (1 SNP position per line) and
    based on the info in the linked VCF file, it returns a table with the following
    columns:

    OUTPUT FILE COLUMNS:
    --------------------
    CHROM
    POS
    REF
    ALT
    COVERAGE DEPTH
    NUM_LINEAGES_HOMOZYGOUS_REF
    NUM_LINEAGES_HETEROZYGOUS
    NUM_LINEAGES_HOMOZYGOUS_ALT
    NAMES_LINEAGES_HOMOZYGOUS_REF
    NAMES_LINEAGES_HETEROZYGOUS
    NAMES_LINEAGES_HOMOZYGOUS_ALT

\033[1mUSAGE\033[0m
    %program <in.pos> <in.vcf> <out.table>

\033[1mCREDITS\033[0m
    Satan 2020 \m/
"""

import sys

try:
    in_wanted = sys.argv[1]
    in_vcf = sys.argv[2]
    out_table = sys.argv[3]
except:
    print (__doc__)
    sys.exit(666)

pos = [] # List of SNP positions to be assessed by the script
l = {} # Dict that contains the column index for each lineage

# Dealing with the POSITON intput file
with open(in_wanted, "r") as i_w:
    for line in i_w:
        line = line.strip()
        pos.append(int(line)) # Place all the positions in this list

# Dealing with the VCF file AND we fill in the output file
# at the same time.
with open(in_vcf, "r") as i_v:
    with open(out_table, "w") as o_f:
        
        # Creating the output file header
        o_f.write("#CHROM" + "\t" + 
            "POS" + "\t" +
            "REF" + "\t" +
            "ALT" + "\t" +
            "DP" + "\t" +
            "NUM_HOM_REF" + "\t" +
            "NUM_HET" + "\t" +
            "NUM_HOM_ALT" + "\t" +
            "LN_HOM_REF" + "\t" +
            "LN_HET" + "\t" +
            "LN_HOM_ALT")
        
        for line in i_v:
            line = line.strip()
            
            # First row in this file = header
            if line.startswith("#CHROM"):
                
                col = 9 # Column index for the first sample
                # Loop over all the column indexes for the samples
                # and for each sample name, we add it to the dict()
                # for faster recovery of sample name later on in the script
                while col < len(line.split()):
                    l[col] = line.split()[col]
                    col += 1
            
            # All other instsances of a line in the file, i.e. other than header
            elif line.startswith("#CHROM") == False:
                
                p = int(line.split()[1]) # SNP position = second column
                
                # If the current line is a SNP in the wanted set, we deal with it
                if p in pos:
                    
                    chrom = line.split()[0] # Chromosome
                    ref = line.split()[3] # Ref allele
                    alt = line.split()[4] # Alt allele
                    
                    # If the 'SNP' is an INDEL, the DP info is somewhere else in the line
                    # as compared to a "regular" SNP (single base variant/substitution)
                    if line.find("INDEL") != -1:
                        dp = int(line.split()[7].split(";")[3].split("=")[-1])
                    else:
                        dp = int(line.split()[7].split(";")[0].split("=")[-1]) # Coverage depth
                    
                    # Extracting the info for this wanted SNP by looping over all
                    # the sample columns and parsing out the desired metrics/info.
                    col = 9
                    num_ref = 0 # Number of homozygotes for ref allele
                    num_alt = 0 # Number of homozygotes for alt allele
                    num_het = 0 # Number of heterozygotes
                    # Lists with the names in the 3 different genotype categories
                    r = [] # Homo ref allele
                    a = [] # Homo alt allele
                    h = [] # Heterogyzotes
                    while col < len(line.split()):
                        
                        # Getting the genotype of this sample in column index 'col'
                        genot = line.split()[col].split(":")[0]
                        if genot == '0/0':
                            num_ref += 1 # Counting the number of homoz ref
                            r.append(l[col]) # Adding sample name to homoz ref list
                        elif genot == '0/1':
                            num_het += 1 # Counting the number of heteroz
                            h.append(l[col]) # Adding sample name to heteroz list
                        elif genot == '1/1':
                            num_alt += 1 # Counting the number of homoz alt
                            a.append(l[col]) # Adding sample name to homoz alt list
                            
                        col += 1 # Adding 1 to the column count object
                    
                    # Populating the currently opened output file
                    # Here, we simply output the objects crated up there, in the same
                    # order as positionned in output file header (see up there for details):
                    o_f.write("\n" + chrom + "\t" +
                        str(p) + "\t" +
                        ref + "\t" +
                        alt + "\t" +
                        str(dp) + "\t" +
                        str(num_ref) + "\t" +
                        str(num_het) + "\t" +
                        str(num_alt) + "\t" +
                        ",".join(r) + "\t" +
                        ",".join(h) + "\t" +
                        ",".join(a))
                        
print ("\n\033[1mTask completed\033[0m\n")
