# Supplementary material for: Genome-Wide Characterization of the MLO Gene Family in Cannabis sativa Reveals Two Genes as Strong Candidates for Powdery Mildew Susceptibility
Source: Front Plant Sci. 2021 Sep 13;12:729261. doi: 10.3389/fpls.2021.729261 (PMC8475652; doi:10.3389/fpls.2021.729261)
Supplement: Supplementary File 4 — Python and Bash scripts used to parse SNP data and RNA-seq results (archive file). [file Data_Sheet_4.ZIP › MLO_scripts/MLO-SNPs.filtering_getting_GT.sh]

# This is what I did in order to get the VCF:
## On MANITOU, from
'~/home/fogah/01.current.projects/06.cannabis.sativa/04.structural.variants/02.speedseq',
## I did the following, using bcftools mpileup (to call the genotypes).

bcftools mpileup -Ou -f csat.CRBRx.allChr.fasta -b mlo_cladeV.bam_list | bcftools call -Ou -mv | bcftools filter -s  LowQual -e '%QUAL<20 || DP>500' >mlo_cladeV.var.flt.vcf

# This is what I did in order to extract the genotypes
bcftools query -f '%CHROM %POS[\t%GT]\n' mlo_cladeV.var.flt.vcf >mlo_cladeV.var.flt.gt.txt
# Compressing
gzip mlo_cladeV.var.flt.vcf
# Converting in BCF
bcftools view -Ou -o mlo_cladeV.var.flt.bcf mlo_cladeV.var.flt.vcf.gz
# Using the BCF to ADD the 'AF' (Allele Frequency) tag in the VCF
bcftools +fill-tags mlo_cladeV.var.flt.bcf -Ou -o mlo_cladeV.var.flt.AF.bcf -- -t AF
# Converting back the reformatted BCF file into a VCF file
bcftools view -Ov -o mlo_cladeV.var.flt.AF.vcf mlo_cladeV.var.flt.AF.bcf

## NEXT STEP TODO: prepare 2 VCF files, one for each chrom and then prepare their rev-comp.
## NEXT STEP TODO: once this is done, I can try SNP-Genie, using '--vcfformat=1'.


# Getting the 2 vcf files with AF, one for each chromosome:
## CHROMOSOME 02
grep 'chromosome_02' mlo_cladeV.var.flt.AF.vcf >mlo_cladeV.flt.AF.chr02.vcf
head -n 46 mlo_cladeV.var.flt.AF.vcf | cat - mlo_cladeV.flt.AF.chr02.vcf >temp.vcf
mv temp.vcf mlo_cladeV.flt.AF.chr02.vcf
## CHROMOSOME 06
grep 'chromosome_06' mlo_cladeV.var.flt.AF.vcf >mlo_cladeV.flt.AF.chr06.vcf
head -n 46 mlo_cladeV.var.flt.AF.vcf | cat - mlo_cladeV.flt.AF.chr06.vcf >temp.vcf
mv temp.vcf mlo_cladeV.flt.AF.chr06.vcf

# I got the GTF file by simply using the convert tool/utility in 'gffread' (installed locally on my computer)
# And then, I had to slightly adjust the format of the GTF file produced with gffread, because some ORFs that
# were phased (i.e. not in the 0 reading frame) had to be adjusted position-wise so that SNPgenie doesn't crash.
# I used a custom Python script to do that:
~/Documents/scripts_FO/correct.gtf.py CBDRx_set1.standard-build.gtf CBDRx_set1.standard-build.corrected.gtf

# And then just parse out the gene that are in chr02 and chr06 in 2 independnt files to get the chromosome-specific
# GTF file.
## IMPORTANT: the VCF for input in SNPGenie needs to have only the #CHROM header, i.e. not all the double '##' character
## in the header, but just the last line that tells what the columns represent.
head -n 47 mlo_cladeV.var.flt.AF.vcf | grep -v '##' >header.vcf
grep 'chromosome_02' mlo_cladeV.var.flt.AF.vcf | grep -v '#' | cat header.vcf - >mlo_cladeV.flt.AF.chr02.noH.vcf
grep 'chromosome_06' mlo_cladeV.var.flt.AF.vcf | grep -v '#' | cat header.vcf - >mlo_cladeV.flt.AF.chr06.noH.vcf


## Then using SNP-genie to get the dN/dS between all strains for all MLO-related SNPs
## --> I had to run the program on each chromosome independently
## --> I had to separate the + and - strands by reverse-complementing the 3 input files
##     required to run the program. So 6 files per chromosome (3 for + strand and 3 for - strand)

### Getting reverse complement for the VCF files
### from this directory...
#### CHROMOSOME 02
~/Desktop/Logiciels/SNPGenie/vcf2revcom.pl mlo_cladeV.flt.AF.chr02.noH.vcf 101209240
#### CHROMOSOME 06
~/Desktop/Logiciels/SNPGenie/vcf2revcom.pl mlo_cladeV.flt.AF.chr06.noH.vcf 96346938

### Getting reverse complement for the GTF files
### from this directory...
#### CHROMOSOME 02
~/Desktop/Logiciels/SNPGenie/gtf2revcom.pl CBDRx_set1.standard-build.chr02.CDS.gtf 101209240
#### CHROMOSOME 06
~/Desktop/Logiciels/SNPGenie/gtf2revcom.pl CBDRx_set1.standard-build.chr06.CDS.gtf 96346938

### Getting reverse complement for the FASTA files
### from this directory...
#### CHROMOSOME 02
~/Desktop/Logiciels/SNPGenie/fasta2revcom.pl CBDRx.chr02.fasta
#### CHROMOSOME 06
~/Desktop/Logiciels/SNPGenie/fasta2revcom.pl CBDRx.chr06.fasta

## RUNNING SNPGenie
## CHROMOSOME 02 - STANDARD
### I did launch this command line on MANITOU though (RAM intensive!!!)
~/Desktop/Logiciels/SNPGenie/snpgenie.pl \
	--vcfformat=1 \
	--snpreport=mlo_cladeV.flt.AF.chr02.noH.vcf \
	--fastafile=CBDRx.chr02.fa \
	--gtffile=CBDRx_set1.standard-build.chr02.CDS.gtf \
	--outdir=./SNPGenie_out_CHR02

## CHROMOSOME 02 - REV-COMP

~/Desktop/Logiciels/SNPGenie/snpgenie.pl \
	--vcfformat=1 \
	--snpreport=mlo_cladeV.flt.AF.chr02.noH_revcom.vcf \
	--fastafile=CBDRx.chr02_revcom.fa \
	--gtffile=CBDRx_set1.standard-build.chr02.CDS_revcom.gtf \
	--outdir=./SNPGenie_out_CHR02_revcom

## CHROMOSOME 06 - STANDARD

~/Desktop/Logiciels/SNPGenie/snpgenie.pl \
	--vcfformat=1 \
	--snpreport=mlo_cladeV.flt.AF.chr06.noH.vcf \
	--fastafile=CBDRx.chr06.fa \
	--gtffile=CBDRx_set1.standard-build.chr06.CDS.gtf

## CHROMOSOME 06 - REV-COMP

~/Desktop/Logiciels/SNPGenie/snpgenie.pl \
	--vcfformat=1 \
	--snpreport=mlo_cladeV.flt.AF.chr06.noH_revcom.vcf \
	--fastafile=CBDRx.chr06_revcom.fa \
	--gtffile=CBDRx_set1.standard-build.chr06.CDS_revcom.gtf

# And then, I extracted from the output file generated by SNPGenie (<site_results.txt>)
# the positions that correspond to non-synonymous SNPs and placed those positions in a
# tab-delimited file. I used this as input file, along with the VCF, for my homemade
# Python script called <get.info_SNPs.py>. And based on this final result table from
# my script, I made the assessment if the SNPs are interesting or not (i.e. major change
# in the MLO protein?).
