# Supplementary material for: Genome-Wide Characterization of the MLO Gene Family in Cannabis sativa Reveals Two Genes as Strong Candidates for Powdery Mildew Susceptibility
Source: Front Plant Sci. 2021 Sep 13;12:729261. doi: 10.3389/fpls.2021.729261 (PMC8475652; doi:10.3389/fpls.2021.729261)
Supplement: Supplementary File 4 — Python and Bash scripts used to parse SNP data and RNA-seq results (archive file). [file Data_Sheet_4.ZIP › MLO_scripts/get.up_down_stream.genes.py]

#!/usr/bin/env python
"""
v.0.1                                 User's Commands                                 v.0.1
--------------------------------------------------------------------------------------------

\033[1mDESCRIPTION\033[0m
    This script takes 1) a gene annotation feature file and 2) a set of wanted positions,
    and returns a BED-like file with all the genes found in +/- 50,000 b (or some other
    distance) of each target gene given in input file.

    The input for that script is a simple tab-delimited text file with:

    Gene ID + chromosome + start position + end position
    ----------------------------------------------------
    evm.model.01.666    1      231         28834
    evm.model.01.999    1   908553         98787
    ...

    The output returned is a tab-delimited text file with :

    Feature + chromosome + start + end + gene_product + GO_terms
    ---------------------------------------------------------------
    gene         4       9784        123455      kinesin-like protein   GO:000245;GO:004441
    pseudogene   4      97728       8768790      unknown protein        NA
    tRNA         5        444           555      tRNA-1l                GO:000666
    ncRNA        5        123           456      lncRNA                 GO:001124;GO:001234

\033[1mUSAGE\033[0m
    %program <in.target-pos> <in.feature.table> <out.bed>

\033[1mCREDITS\033[0m
    FO HEBERT 2021 \m/
"""

import sys

try:
    in_wanted = sys.argv[1]
    in_feature = sys.argv[2]
    out_file = sys.argv[3]
except:
    print (__doc__)
    sys.exit(666)

# Starting with the creation of a dict{} that contains the ranges of positions
# from which we want to extract the features from, i.e. 500Kb upstream and 500Kb
# downstream of the 'wanted' features.
wanted_feat = {} # Dict{} of wanted feature

################################
# (1) GETTING TARGET POSITIONS #
################################

## Parsing the intput file with wanted feature and filling in the dict{} as we go
## along in this file:
with open(in_wanted, "U") as i_w:
    for line in i_w:
        line = line.strip()
        
        chrom = int(line.split("\t")[1]) # Chromosome number = column 2
        start = int(line.split("\t")[2]) # Start position = column 3
        end = int(line.split("\t")[3]) # End position = column 4
        
        # Filling in the dict{}
        ## First time that the chromosome number is encountered
        if chrom not in wanted_feat:
            wanted_feat[chrom] = {}
            wanted_feat[chrom][start] = end
        ## Chromosome number is already in the dict{}
        elif chrom in wanted_feat:
            wanted_feat[chrom][start] = end

########################################################
# (2) PARSING FEATURE TABLE AND WRITING TO OUTPUT FILE #
########################################################
 
# Then we move on to the feature table file
with open(in_feature, "U") as i_f:
    with open(out_file, "w") as o_f:
        
        # Output header
        o_f.write("Feature" + "\t" \
            + "Chr" + "\t" \
            + "Start" + "\t" \
            + "End" + "\t" \
            + "Gene_product" + "\t" \
            + "GO_terms")
        
        for line in i_f:
            line = line.strip()
            
            feat = line.split()[1] # Feature type
            chrom = line.split()[0] # Chromosome number
            start = int(line.split()[2]) # Start position
            end = int(line.split()[3]) # End position
            name = line.split("Note=")[-1] # Gene product
            
            ontology = "" # GO terms to be kept in there, if applicable
            # Not all annotation entries have GO terms, so we make sure to parse out the info
            # only for the genes that have this info, the rest of the genes will have an empty
            # 'ontology' object.
            if line.find("Ontology_term") != -1:
                ontology = line.split("Ontology_term=")[-1].split(";")[0]
                            
            # If 50% of the sequence is comprised in a +/- 500Kb
            # window around a wanted feature, then it is written to
            # output file with proper format.
            ## For that, we need to loop through the wanted_feat{} dict:
            for p in wanted_feat[chrom]:
                    
                feat_range = range(start, end+1) # Range of positions for the current feature interrogated in input file
                wanted_range = range(p-50000, wanted_feat[chrom][p]+50001) # Range for keeping the feature
                    
                # This is the condition to respect: if intersection of the 2 ranges up there >= 50% of the length
                # of the feature, then we keep it and write to output file.
                if len(range(max(feat_range[0], wanted_range[0]), min(feat_range[-1], wanted_range[-1])+1)) >= float(len(feat_range))/float(2):
                        
                    # Writing each element of the feature in output file
                    o_f.write("\n" + feat \
                        + "\t" + str(chrom) \
                        + "\t" + str(start) \
                        + "\t" + str(end) \
                        + "\t" + name \
                        + "\t" + ontology)

print ("\n\033[1mTask completed\033[0m\n")
